# Supplementary material for: Proteomics Analysis of Cellular Proteins Co-Immunoprecipitated with Nucleoprotein of Influenza A Virus (H7N9)
Source: Int J Mol Sci. 2015 Oct 30;16(11):25982–98. doi: 10.3390/ijms161125934 (PMC4661793; doi:10.3390/ijms161125934)
Supplement: Supplementary file 1 [file ijms-16-25934-s001.zip]

Archive with 3 entries (2 files):
- ijms-98921-Supplementary Information/
- ijms-98921-Supplementary Information/ijms-98921-Figures S1 and S2.pdf
- ijms-98921-Supplementary Information/Tables S1 and S2.xlsx
