# Supplementary material for: Proteomics Analysis of Cellular Proteins Co-Immunoprecipitated with Nucleoprotein of Influenza A Virus (H7N9)
Source: Int J Mol Sci. 2015 Oct 30;16(11):25982–98. doi: 10.3390/ijms161125934 (PMC4661793; doi:10.3390/ijms161125934)
Supplement: Supplementary file 1 [file ijms-16-25934-s001.zip › ijms-98921-Supplementary Information/Tables S1 and S2.xlsx]

## Sheet: Table S1
	Table S1. Caption
N	Unused	Total	%Cov	%Cov(50)	%Cov(95)	Accessions	Names	Used	Annotation	Contrib	Conf	Sequence	Modifications	ProteinModifications	Cleavages	dMass	Obs MW	Obs m/z	Theor MW	Theor m/z	Theor z	Sc	Spectrum	Acq Time	Intensity (Peptide)	PrecursorIntensityAcquisition	Apex Time (Peptide)	Elution Peak Width (Peptide)	MS2Counts
1	43.85	43.85	97.99	59.84	39.36	tr|S5MYT9|S5MYT9_9INFA; tr|S5MTB7|S5MTB7_9INFA; tr|S5MAE7|S5MAE7_9INFA	Nucleoprotein OS=Influenza A virus (A/environment/Shanghai/S1439/2013(H7N9)) GN=NP PE=3 SV=1; Nucleoprotein OS=Influenza A virus (A/environment/Shanghai/S1438/2013(H7N9)) GN=NP PE=3 SV=1; Nucleoprotein OS=Influenza A virus (A/environment/Shanghai/S1436/2013(H7N9)) GN=NP PE=3 SV=1			2	99	ASAGQISIQPTFSVQR				0.00349973	1688.89	563.97	1688.88	563.969	3	10	1.1.1.2593.12	42.7522	9759.28	1891.11	43.03	0.53	3736.04
1	43.85	43.85	97.99	59.84	39.36	tr|S5MYT9|S5MYT9_9INFA; tr|S5MTB7|S5MTB7_9INFA; tr|S5MAE7|S5MAE7_9INFA	Nucleoprotein OS=Influenza A virus (A/environment/Shanghai/S1439/2013(H7N9)) GN=NP PE=3 SV=1; Nucleoprotein OS=Influenza A virus (A/environment/Shanghai/S1438/2013(H7N9)) GN=NP PE=3 SV=1; Nucleoprotein OS=Influenza A virus (A/environment/Shanghai/S1436/2013(H7N9)) GN=NP PE=3 SV=1			2	99	ATIMAAFTGNTEGR	Oxidation(M)@4			0.00582817	1454.69	728.351	1454.68	728.348	2	19	1.1.1.2355.38	31.2656	1286.24	1182.25	31.32	0.15	1566.78
1	43.85	43.85	97.99	59.84	39.36	tr|S5MYT9|S5MYT9_9INFA; tr|S5MTB7|S5MTB7_9INFA; tr|S5MAE7|S5MAE7_9INFA	Nucleoprotein OS=Influenza A virus (A/environment/Shanghai/S1439/2013(H7N9)) GN=NP PE=3 SV=1; Nucleoprotein OS=Influenza A virus (A/environment/Shanghai/S1438/2013(H7N9)) GN=NP PE=3 SV=1; Nucleoprotein OS=Influenza A virus (A/environment/Shanghai/S1436/2013(H7N9)) GN=NP PE=3 SV=1			2	99	ELILYDKEEIR			missed K-E@7	0.00650115	1419.77	474.263	1419.76	474.261	3	11	1.1.1.2564.4	41.349	429.55	285.6	41.52	0.44	670.828
1	43.85	43.85	97.99	59.84	39.36	tr|S5MYT9|S5MYT9_9INFA; tr|S5MTB7|S5MTB7_9INFA; tr|S5MAE7|S5MAE7_9INFA	Nucleoprotein OS=Influenza A virus (A/environment/Shanghai/S1439/2013(H7N9)) GN=NP PE=3 SV=1; Nucleoprotein OS=Influenza A virus (A/environment/Shanghai/S1438/2013(H7N9)) GN=NP PE=3 SV=1; Nucleoprotein OS=Influenza A virus (A/environment/Shanghai/S1436/2013(H7N9)) GN=NP PE=3 SV=1			2	99	ELILYDKEEIRR			missed K-E@7; missed R-R@11	-0.00150076	1575.86	526.294	1575.86	526.295	3	13	1.1.1.2380.16	32.4435	5032.88	4846.64	32.47	0.34	2790.36
1	43.85	43.85	97.99	59.84	39.36	tr|S5MYT9|S5MYT9_9INFA; tr|S5MTB7|S5MTB7_9INFA; tr|S5MAE7|S5MAE7_9INFA	Nucleoprotein OS=Influenza A virus (A/environment/Shanghai/S1439/2013(H7N9)) GN=NP PE=3 SV=1; Nucleoprotein OS=Influenza A virus (A/environment/Shanghai/S1438/2013(H7N9)) GN=NP PE=3 SV=1; Nucleoprotein OS=Influenza A virus (A/environment/Shanghai/S1436/2013(H7N9)) GN=NP PE=3 SV=1			2	99	GVFELSDEK				-0.000562296	1022.49	512.253	1022.49	512.253	2	15	1.1.1.2457.7	36.1848	66905.6	63019.5	36.22	0.34	27162.5
1	43.85	43.85	97.99	59.84	39.36	tr|S5MYT9|S5MYT9_9INFA; tr|S5MTB7|S5MTB7_9INFA; tr|S5MAE7|S5MAE7_9INFA	Nucleoprotein OS=Influenza A virus (A/environment/Shanghai/S1439/2013(H7N9)) GN=NP PE=3 SV=1; Nucleoprotein OS=Influenza A virus (A/environment/Shanghai/S1438/2013(H7N9)) GN=NP PE=3 SV=1; Nucleoprotein OS=Influenza A virus (A/environment/Shanghai/S1436/2013(H7N9)) GN=NP PE=3 SV=1			2	99	GVQIASNENIEAMESNTLELR	Oxidation(M)@13			0.00543193	2333.12	778.715	2333.12	778.713	3	12	1.1.1.2633.35	44.7187	836.02	580.52	44.78	0.5	2460.66
1	43.85	43.85	97.99	59.84	39.36	tr|S5MYT9|S5MYT9_9INFA; tr|S5MTB7|S5MTB7_9INFA; tr|S5MAE7|S5MAE7_9INFA	Nucleoprotein OS=Influenza A virus (A/environment/Shanghai/S1439/2013(H7N9)) GN=NP PE=3 SV=1; Nucleoprotein OS=Influenza A virus (A/environment/Shanghai/S1438/2013(H7N9)) GN=NP PE=3 SV=1; Nucleoprotein OS=Influenza A virus (A/environment/Shanghai/S1436/2013(H7N9)) GN=NP PE=3 SV=1			2	99	LIQNSITIER				0.000478013	1185.67	593.843	1185.67	593.843	2	17	1.1.1.2399.8	33.3732	31895.8	10917.6	33.69	0.38	6549.36
1	43.85	43.85	97.99	59.84	39.36	tr|S5MYT9|S5MYT9_9INFA; tr|S5MTB7|S5MTB7_9INFA; tr|S5MAE7|S5MAE7_9INFA	Nucleoprotein OS=Influenza A virus (A/environment/Shanghai/S1439/2013(H7N9)) GN=NP PE=3 SV=1; Nucleoprotein OS=Influenza A virus (A/environment/Shanghai/S1438/2013(H7N9)) GN=NP PE=3 SV=1; Nucleoprotein OS=Influenza A virus (A/environment/Shanghai/S1436/2013(H7N9)) GN=NP PE=3 SV=1			2	99	MCNILK	Carbamidomethyl(C)@2			-0.00529626	777.382	389.699	777.388	389.701	2	9	1.1.1.2231.3	25.2692	12665.8	2794.09	24.74	0.62	1619.97
1	43.85	43.85	97.99	59.84	39.36	tr|S5MYT9|S5MYT9_9INFA; tr|S5MTB7|S5MTB7_9INFA; tr|S5MAE7|S5MAE7_9INFA	Nucleoprotein OS=Influenza A virus (A/environment/Shanghai/S1439/2013(H7N9)) GN=NP PE=3 SV=1; Nucleoprotein OS=Influenza A virus (A/environment/Shanghai/S1438/2013(H7N9)) GN=NP PE=3 SV=1; Nucleoprotein OS=Influenza A virus (A/environment/Shanghai/S1436/2013(H7N9)) GN=NP PE=3 SV=1			2	99	MCSLMQGSTLPR	Carbamidomethyl(C)@2			0.000156072	1379.64	690.825	1379.64	690.825	2	14	1.1.1.2506.28	38.5733	20982.8	1256.15	38.25	0.49	2159.18
1	43.85	43.85	97.99	59.84	39.36	tr|S5MYT9|S5MYT9_9INFA; tr|S5MTB7|S5MTB7_9INFA; tr|S5MAE7|S5MAE7_9INFA	Nucleoprotein OS=Influenza A virus (A/environment/Shanghai/S1439/2013(H7N9)) GN=NP PE=3 SV=1; Nucleoprotein OS=Influenza A virus (A/environment/Shanghai/S1438/2013(H7N9)) GN=NP PE=3 SV=1; Nucleoprotein OS=Influenza A virus (A/environment/Shanghai/S1436/2013(H7N9)) GN=NP PE=3 SV=1			2	99	MMESARPEDVSFQGR				0.000859229	1738.78	580.6	1738.78	580.599	3	18	1.1.1.2342.11	30.625	64870.8	50634.3	30.7	0.24	7388.96
1	43.85	43.85	97.99	59.84	39.36	tr|S5MYT9|S5MYT9_9INFA; tr|S5MTB7|S5MTB7_9INFA; tr|S5MAE7|S5MAE7_9INFA	Nucleoprotein OS=Influenza A virus (A/environment/Shanghai/S1439/2013(H7N9)) GN=NP PE=3 SV=1; Nucleoprotein OS=Influenza A virus (A/environment/Shanghai/S1438/2013(H7N9)) GN=NP PE=3 SV=1; Nucleoprotein OS=Influenza A virus (A/environment/Shanghai/S1436/2013(H7N9)) GN=NP PE=3 SV=1			2	99	MVLSAFDER				-0.00247974	1066.51	534.262	1066.51	534.263	2	15	1.1.1.2566.5	41.4449	73402.1	18674.6	41.72	0.39	8971.59
1	43.85	43.85	97.99	59.84	39.36	tr|S5MYT9|S5MYT9_9INFA; tr|S5MTB7|S5MTB7_9INFA; tr|S5MAE7|S5MAE7_9INFA	Nucleoprotein OS=Influenza A virus (A/environment/Shanghai/S1439/2013(H7N9)) GN=NP PE=3 SV=1; Nucleoprotein OS=Influenza A virus (A/environment/Shanghai/S1438/2013(H7N9)) GN=NP PE=3 SV=1; Nucleoprotein OS=Influenza A virus (A/environment/Shanghai/S1436/2013(H7N9)) GN=NP PE=3 SV=1			2	98.98	NLPFER				-0.00457644	774.398	388.206	774.402	388.208	2	7	1.1.1.2383.6	32.5784	35163.8	16391.3	32.82	0.44	7854.12
1	43.85	43.85	97.99	59.84	39.36	tr|S5MYT9|S5MYT9_9INFA; tr|S5MTB7|S5MTB7_9INFA; tr|S5MAE7|S5MAE7_9INFA	Nucleoprotein OS=Influenza A virus (A/environment/Shanghai/S1439/2013(H7N9)) GN=NP PE=3 SV=1; Nucleoprotein OS=Influenza A virus (A/environment/Shanghai/S1438/2013(H7N9)) GN=NP PE=3 SV=1; Nucleoprotein OS=Influenza A virus (A/environment/Shanghai/S1436/2013(H7N9)) GN=NP PE=3 SV=1			2	99	SYEQMETGGER				9.73344e-06	1285.52	643.769	1285.52	643.77	2	17	1.1.1.2123.11	20.0852	15503.2	3040.32	20.39	0.38	1998.29
1	43.85	43.85	97.99	59.84	39.36	tr|S5MYT9|S5MYT9_9INFA; tr|S5MTB7|S5MTB7_9INFA; tr|S5MAE7|S5MAE7_9INFA	Nucleoprotein OS=Influenza A virus (A/environment/Shanghai/S1439/2013(H7N9)) GN=NP PE=3 SV=1; Nucleoprotein OS=Influenza A virus (A/environment/Shanghai/S1438/2013(H7N9)) GN=NP PE=3 SV=1; Nucleoprotein OS=Influenza A virus (A/environment/Shanghai/S1436/2013(H7N9)) GN=NP PE=3 SV=1			2	99	YLEEHPSAGKDPK			missed K-D@10	0.000426504	1469.72	490.912	1469.72	490.912	3	18	1.1.1.1995.5	13.8913	8744.22	8410.26	13.91	0.19	4937.65
1	43.85	43.85	97.99	59.84	39.36	tr|S5MYT9|S5MYT9_9INFA; tr|S5MTB7|S5MTB7_9INFA; tr|S5MAE7|S5MAE7_9INFA	Nucleoprotein OS=Influenza A virus (A/environment/Shanghai/S1439/2013(H7N9)) GN=NP PE=3 SV=1; Nucleoprotein OS=Influenza A virus (A/environment/Shanghai/S1438/2013(H7N9)) GN=NP PE=3 SV=1; Nucleoprotein OS=Influenza A virus (A/environment/Shanghai/S1436/2013(H7N9)) GN=NP PE=3 SV=1			1.85387	99	ELILYDK				-8.56608e-05	892.49	447.252	892.491	447.253	2	8	1.1.1.2441.12	35.4091	9233.34	8973.54	35.44	0.34	3269.17
1	43.85	43.85	97.99	59.84	39.36	tr|S5MYT9|S5MYT9_9INFA; tr|S5MTB7|S5MTB7_9INFA; tr|S5MAE7|S5MAE7_9INFA	Nucleoprotein OS=Influenza A virus (A/environment/Shanghai/S1439/2013(H7N9)) GN=NP PE=3 SV=1; Nucleoprotein OS=Influenza A virus (A/environment/Shanghai/S1438/2013(H7N9)) GN=NP PE=3 SV=1; Nucleoprotein OS=Influenza A virus (A/environment/Shanghai/S1436/2013(H7N9)) GN=NP PE=3 SV=1			1.79588	98.53	TGGPIYR				-0.00117152	762.401	382.208	762.402	382.208	2	11	1.1.1.2061.6	17.0731	24188.2	21185.4	17.12	0.19	11325.2
1	43.85	43.85	97.99	59.84	39.36	tr|S5MYT9|S5MYT9_9INFA; tr|S5MTB7|S5MTB7_9INFA; tr|S5MAE7|S5MAE7_9INFA	Nucleoprotein OS=Influenza A virus (A/environment/Shanghai/S1439/2013(H7N9)) GN=NP PE=3 SV=1; Nucleoprotein OS=Influenza A virus (A/environment/Shanghai/S1438/2013(H7N9)) GN=NP PE=3 SV=1; Nucleoprotein OS=Influenza A virus (A/environment/Shanghai/S1436/2013(H7N9)) GN=NP PE=3 SV=1			1.79588	98.35	YWAIR				-0.000585689	707.375	354.695	707.375	354.695	2	6	1.1.1.2427.2	34.7099	13190.5	13173.8	34.75	0.35	5291.53
1	43.85	43.85	97.99	59.84	39.36	tr|S5MYT9|S5MYT9_9INFA; tr|S5MTB7|S5MTB7_9INFA; tr|S5MAE7|S5MAE7_9INFA	Nucleoprotein OS=Influenza A virus (A/environment/Shanghai/S1439/2013(H7N9)) GN=NP PE=3 SV=1; Nucleoprotein OS=Influenza A virus (A/environment/Shanghai/S1438/2013(H7N9)) GN=NP PE=3 SV=1; Nucleoprotein OS=Influenza A virus (A/environment/Shanghai/S1436/2013(H7N9)) GN=NP PE=3 SV=1			1.36653	96.18	SQLVWMACHSAAFEDLR	Carbamidomethyl(C)@8			6.07738e-08	2019.93	674.317	2019.93	674.317	3	16	1.1.1.2841.22	54.8065	1589.72	1513.53	54.78	0.39	2522.19
1	43.85	43.85	97.99	59.84	39.36	tr|S5MYT9|S5MYT9_9INFA; tr|S5MTB7|S5MTB7_9INFA; tr|S5MAE7|S5MAE7_9INFA	Nucleoprotein OS=Influenza A virus (A/environment/Shanghai/S1439/2013(H7N9)) GN=NP PE=3 SV=1; Nucleoprotein OS=Influenza A virus (A/environment/Shanghai/S1438/2013(H7N9)) GN=NP PE=3 SV=1; Nucleoprotein OS=Influenza A virus (A/environment/Shanghai/S1436/2013(H7N9)) GN=NP PE=3 SV=1			0.860121	97.04	FYIQMCTELK	Oxidation(M)@5; Carbamidomethyl(C)@6			-0.00359344	1347.62	674.816	1347.62	674.817	2	11	1.1.1.2500.35	38.2854	1630.87	1601.19	38.3	0.3	6266.87
1	43.85	43.85	97.99	59.84	39.36	tr|S5MYT9|S5MYT9_9INFA; tr|S5MTB7|S5MTB7_9INFA; tr|S5MAE7|S5MAE7_9INFA	Nucleoprotein OS=Influenza A virus (A/environment/Shanghai/S1439/2013(H7N9)) GN=NP PE=3 SV=1; Nucleoprotein OS=Influenza A virus (A/environment/Shanghai/S1438/2013(H7N9)) GN=NP PE=3 SV=1; Nucleoprotein OS=Influenza A virus (A/environment/Shanghai/S1436/2013(H7N9)) GN=NP PE=3 SV=1			0.143876	98.2	SAAFEDLR			cleaved H-S@N-term	-0.00167888	907.438	454.726	907.44	454.727	2	10	1.1.1.2351.6	31.04	2130.36	1892.15	30.98	0.53	1156.76
1	43.85	43.85	97.99	59.84	39.36	tr|S5MYT9|S5MYT9_9INFA; tr|S5MTB7|S5MTB7_9INFA; tr|S5MAE7|S5MAE7_9INFA	Nucleoprotein OS=Influenza A virus (A/environment/Shanghai/S1439/2013(H7N9)) GN=NP PE=3 SV=1; Nucleoprotein OS=Influenza A virus (A/environment/Shanghai/S1438/2013(H7N9)) GN=NP PE=3 SV=1; Nucleoprotein OS=Influenza A virus (A/environment/Shanghai/S1436/2013(H7N9)) GN=NP PE=3 SV=1			0	99	ATIMAAFTGNTEGR				0.00452697	1438.69	720.353	1438.69	720.351	2	22	1.1.1.2643.28	45.207	36199.1	4931.43	45.51	0.34	8058.12
1	43.85	43.85	97.99	59.84	39.36	tr|S5MYT9|S5MYT9_9INFA; tr|S5MTB7|S5MTB7_9INFA; tr|S5MAE7|S5MAE7_9INFA	Nucleoprotein OS=Influenza A virus (A/environment/Shanghai/S1439/2013(H7N9)) GN=NP PE=3 SV=1; Nucleoprotein OS=Influenza A virus (A/environment/Shanghai/S1438/2013(H7N9)) GN=NP PE=3 SV=1; Nucleoprotein OS=Influenza A virus (A/environment/Shanghai/S1436/2013(H7N9)) GN=NP PE=3 SV=1			0	96.18	GVQIASNENIEAMESNTLELR				-0.00113932	2317.12	773.381	2317.12	773.381	3	20	1.1.1.2832.34	54.3823	6974.92	1750.71	54.64	0.48	2229.53
1	43.85	43.85	97.99	59.84	39.36	tr|S5MYT9|S5MYT9_9INFA; tr|S5MTB7|S5MTB7_9INFA; tr|S5MAE7|S5MAE7_9INFA	Nucleoprotein OS=Influenza A virus (A/environment/Shanghai/S1439/2013(H7N9)) GN=NP PE=3 SV=1; Nucleoprotein OS=Influenza A virus (A/environment/Shanghai/S1438/2013(H7N9)) GN=NP PE=3 SV=1; Nucleoprotein OS=Influenza A virus (A/environment/Shanghai/S1436/2013(H7N9)) GN=NP PE=3 SV=1			0	99	IIRMMESARPEDVSFQGR	Dioxidation(R)@3	Dioxidation(R)@446	cleaved E-I@N-term; missed R-M@3	-0.00552347	2153.03	718.684	2153.04	718.686	3	14	1.1.1.2345.20	30.7827	5242.18	2114.04	30.65	0.19	1778.69
1	43.85	43.85	97.99	59.84	39.36	tr|S5MYT9|S5MYT9_9INFA; tr|S5MTB7|S5MTB7_9INFA; tr|S5MAE7|S5MAE7_9INFA	Nucleoprotein OS=Influenza A virus (A/environment/Shanghai/S1439/2013(H7N9)) GN=NP PE=3 SV=1; Nucleoprotein OS=Influenza A virus (A/environment/Shanghai/S1438/2013(H7N9)) GN=NP PE=3 SV=1; Nucleoprotein OS=Influenza A virus (A/environment/Shanghai/S1436/2013(H7N9)) GN=NP PE=3 SV=1			0	99	LIQNSITIER	Deamidated(N)@4			-0.00168622	1186.65	594.334	1186.66	594.335	2	13	1.1.1.2424.29	34.5885	9351.72	8115.73	34.51	0.44	6758.8
1	43.85	43.85	97.99	59.84	39.36	tr|S5MYT9|S5MYT9_9INFA; tr|S5MTB7|S5MTB7_9INFA; tr|S5MAE7|S5MAE7_9INFA	Nucleoprotein OS=Influenza A virus (A/environment/Shanghai/S1439/2013(H7N9)) GN=NP PE=3 SV=1; Nucleoprotein OS=Influenza A virus (A/environment/Shanghai/S1438/2013(H7N9)) GN=NP PE=3 SV=1; Nucleoprotein OS=Influenza A virus (A/environment/Shanghai/S1436/2013(H7N9)) GN=NP PE=3 SV=1			0	98.78	LIQNSITIER	Deamidated(Q)@3			-0.00156415	1186.65	594.334	1186.66	594.335	2	11	1.1.1.2440.24	35.372	1333.83	1097.19	35.54	0.59	2386.34
1	43.85	43.85	97.99	59.84	39.36	tr|S5MYT9|S5MYT9_9INFA; tr|S5MTB7|S5MTB7_9INFA; tr|S5MAE7|S5MAE7_9INFA	Nucleoprotein OS=Influenza A virus (A/environment/Shanghai/S1439/2013(H7N9)) GN=NP PE=3 SV=1; Nucleoprotein OS=Influenza A virus (A/environment/Shanghai/S1438/2013(H7N9)) GN=NP PE=3 SV=1; Nucleoprotein OS=Influenza A virus (A/environment/Shanghai/S1436/2013(H7N9)) GN=NP PE=3 SV=1			0	95.09	MACHSAAFEDLR	Carbamidomethyl(C)@3		cleaved W-M@N-term	-0.00365903	1406.6	469.875	1406.61	469.876	3	12	1.1.1.2321.17	29.6061	1253.35	1127.38	29.64	0.2	1578.74
1	43.85	43.85	97.99	59.84	39.36	tr|S5MYT9|S5MYT9_9INFA; tr|S5MTB7|S5MTB7_9INFA; tr|S5MAE7|S5MAE7_9INFA	Nucleoprotein OS=Influenza A virus (A/environment/Shanghai/S1439/2013(H7N9)) GN=NP PE=3 SV=1; Nucleoprotein OS=Influenza A virus (A/environment/Shanghai/S1438/2013(H7N9)) GN=NP PE=3 SV=1; Nucleoprotein OS=Influenza A virus (A/environment/Shanghai/S1436/2013(H7N9)) GN=NP PE=3 SV=1			0	99	MCSLMQGSTLPR	Oxidation(M)@1; Carbamidomethyl(C)@2			-0.000677144	1395.63	698.822	1395.63	698.823	2	17	1.1.1.2418.35	34.2995	3714.67	1574.59	34.46	0.3	1914.08
1	43.85	43.85	97.99	59.84	39.36	tr|S5MYT9|S5MYT9_9INFA; tr|S5MTB7|S5MTB7_9INFA; tr|S5MAE7|S5MAE7_9INFA	Nucleoprotein OS=Influenza A virus (A/environment/Shanghai/S1439/2013(H7N9)) GN=NP PE=3 SV=1; Nucleoprotein OS=Influenza A virus (A/environment/Shanghai/S1438/2013(H7N9)) GN=NP PE=3 SV=1; Nucleoprotein OS=Influenza A virus (A/environment/Shanghai/S1436/2013(H7N9)) GN=NP PE=3 SV=1			0	99	MCSLMQGSTLPR	Carbamidomethyl(C)@2; Oxidation(M)@5			0.00496151	1395.64	698.825	1395.63	698.823	2	17	1.1.1.2319.40	29.5309	3194.53	1760.4	29.39	0.29	2007.06
1	43.85	43.85	97.99	59.84	39.36	tr|S5MYT9|S5MYT9_9INFA; tr|S5MTB7|S5MTB7_9INFA; tr|S5MAE7|S5MAE7_9INFA	Nucleoprotein OS=Influenza A virus (A/environment/Shanghai/S1439/2013(H7N9)) GN=NP PE=3 SV=1; Nucleoprotein OS=Influenza A virus (A/environment/Shanghai/S1438/2013(H7N9)) GN=NP PE=3 SV=1; Nucleoprotein OS=Influenza A virus (A/environment/Shanghai/S1436/2013(H7N9)) GN=NP PE=3 SV=1			0	99	MMESARPEDVSFQGR	Oxidation(M)@1			0.00039041	1754.77	585.931	1754.77	585.931	3	18	1.1.1.2277.12	27.5107	3823.8	2929.68	27.67	0.33	2286.02
1	43.85	43.85	97.99	59.84	39.36	tr|S5MYT9|S5MYT9_9INFA; tr|S5MTB7|S5MTB7_9INFA; tr|S5MAE7|S5MAE7_9INFA	Nucleoprotein OS=Influenza A virus (A/environment/Shanghai/S1439/2013(H7N9)) GN=NP PE=3 SV=1; Nucleoprotein OS=Influenza A virus (A/environment/Shanghai/S1438/2013(H7N9)) GN=NP PE=3 SV=1; Nucleoprotein OS=Influenza A virus (A/environment/Shanghai/S1436/2013(H7N9)) GN=NP PE=3 SV=1			0	99	MMESARPEDVSFQGR	Deamidated(R)@6; Deamidated(Q)@13	Deamidated(R)@452		0.0345371	1740.78	581.267	1740.74	581.255	3	21	1.1.1.2344.13	30.7188	11828	11408	30.7	0.24	15963.4
1	43.85	43.85	97.99	59.84	39.36	tr|S5MYT9|S5MYT9_9INFA; tr|S5MTB7|S5MTB7_9INFA; tr|S5MAE7|S5MAE7_9INFA	Nucleoprotein OS=Influenza A virus (A/environment/Shanghai/S1439/2013(H7N9)) GN=NP PE=3 SV=1; Nucleoprotein OS=Influenza A virus (A/environment/Shanghai/S1438/2013(H7N9)) GN=NP PE=3 SV=1; Nucleoprotein OS=Influenza A virus (A/environment/Shanghai/S1436/2013(H7N9)) GN=NP PE=3 SV=1			0	99	MVLSAFDER	Oxidation(M)@1			0.000184483	1082.51	542.261	1082.51	542.261	2	15	1.1.1.2435.22	35.1228	7732.16	6892	35.2	0.34	5623.27
1	43.85	43.85	97.99	59.84	39.36	tr|S5MYT9|S5MYT9_9INFA; tr|S5MTB7|S5MTB7_9INFA; tr|S5MAE7|S5MAE7_9INFA	Nucleoprotein OS=Influenza A virus (A/environment/Shanghai/S1439/2013(H7N9)) GN=NP PE=3 SV=1; Nucleoprotein OS=Influenza A virus (A/environment/Shanghai/S1438/2013(H7N9)) GN=NP PE=3 SV=1; Nucleoprotein OS=Influenza A virus (A/environment/Shanghai/S1436/2013(H7N9)) GN=NP PE=3 SV=1			0	99	SYEQMETGGER	Oxidation(M)@5			0.00189529	1301.52	651.768	1301.52	651.767	2	15	1.1.1.1993.18	13.8031	1498.57	882.28	13.91	0.24	902.026

## Sheet: Table S2
Table S2. Caption
N	Unused	Total	%Cov	%Cov(50)	%Cov(95)	Accessions	Names	Used	Annotation	Contrib	Conf	Sequence	Modifications	ProteinModifications	Cleavages	dMass	Obs MW	Obs m/z	Theor MW	Theor m/z	Theor z	Sc	Spectrum	Acq Time	Intensity (Peptide)	PrecursorIntensityAcquisition	Apex Time (Peptide)	Elution Peak Width (Peptide)	MS2Counts
26	45.16	45.21	43.08	42.77	39.15	sp|P11940|PABP1_HUMAN	Polyadenylate-binding protein 1 OS=Homo sapiens GN=PABPC1 PE=1 SV=2			2	99	AKEFTNVYIK			missed K-E@2	0.00108167	1211.66	404.893	1211.66	404.892	3	11	1.1.1.2325.5	29.7904	2537.2	2316.66	29.83	0.19	1606.6
26	45.16	45.21	43.08	42.77	39.15	sp|P11940|PABP1_HUMAN	Polyadenylate-binding protein 1 OS=Homo sapiens GN=PABPC1 PE=1 SV=2			2	99	ALDTMNFDVIK				-0.00186551	1265.63	422.884	1265.63	422.885	3	11	1.1.1.2766.5	51.1589	635.51	537.87	51.1	0.24	420.594
26	45.16	45.21	43.08	42.77	39.15	sp|P11940|PABP1_HUMAN	Polyadenylate-binding protein 1 OS=Homo sapiens GN=PABPC1 PE=1 SV=2			2	99	EFSPFGTITSAK				-0.00235262	1283.64	642.826	1283.64	642.827	2	13	1.1.1.2707.17	48.3228	4851.55	4361.84	48.3	0.19	3201.49
26	45.16	45.21	43.08	42.77	39.15	sp|P11940|PABP1_HUMAN	Polyadenylate-binding protein 1 OS=Homo sapiens GN=PABPC1 PE=1 SV=2			2	99	FGPALSVK				-0.000570108	817.469	409.742	817.47	409.742	2	11	1.1.1.2391.6	32.9708	6171.07	3338.58	33.11	0.29	1462.15
26	45.16	45.21	43.08	42.77	39.15	sp|P11940|PABP1_HUMAN	Polyadenylate-binding protein 1 OS=Homo sapiens GN=PABPC1 PE=1 SV=2			2	99	FSPAGPILSIR				-0.00159262	1156.66	579.337	1156.66	579.338	2	10	1.1.1.2716.11	48.7506	5290.89	898.13	48.44	0.29	1200.17
26	45.16	45.21	43.08	42.77	39.15	sp|P11940|PABP1_HUMAN	Polyadenylate-binding protein 1 OS=Homo sapiens GN=PABPC1 PE=1 SV=2			2	99	GFGFVCFSSPEEATK	Carbamidomethyl(C)@6			-0.000928164	1661.74	831.877	1661.74	831.877	2	23	1.1.1.2818.38	53.7044	2390.08	2145.3	53.81	0.49	2115.78
26	45.16	45.21	43.08	42.77	39.15	sp|P11940|PABP1_HUMAN	Polyadenylate-binding protein 1 OS=Homo sapiens GN=PABPC1 PE=1 SV=2			2	99	GFGFVSFER				-0.0028273	1044.5	523.257	1044.5	523.259	2	13	1.1.1.2785.4	52.0746	3163.82	2985.13	52.21	0.38	2918.94
26	45.16	45.21	43.08	42.77	39.15	sp|P11940|PABP1_HUMAN	Polyadenylate-binding protein 1 OS=Homo sapiens GN=PABPC1 PE=1 SV=2			2	99	GYGFVHFETQEAAER				0.00302854	1739.79	580.938	1739.79	580.937	3	19	1.1.1.2517.10	39.0849	3367.21	3347.86	39.12	0.38	3121.37
26	45.16	45.21	43.08	42.77	39.15	sp|P11940|PABP1_HUMAN	Polyadenylate-binding protein 1 OS=Homo sapiens GN=PABPC1 PE=1 SV=2			2	99	ITGMLLEIDNSELLHMLESPESLR				0.000627043	2739.38	914.135	2739.38	914.135	3	21	1.1.1.3254.10	75.1295	396.02	319.73	75.09	0.29	782.96
26	45.16	45.21	43.08	42.77	39.15	sp|P11940|PABP1_HUMAN	Polyadenylate-binding protein 1 OS=Homo sapiens GN=PABPC1 PE=1 SV=2			2	99	IVATKPLYVALAQR				-0.0017961	1541.93	514.983	1541.93	514.984	3	16	1.1.1.2559.6	41.1101	796.29	769.08	41.19	0.29	2075.83
26	45.16	45.21	43.08	42.77	39.15	sp|P11940|PABP1_HUMAN	Polyadenylate-binding protein 1 OS=Homo sapiens GN=PABPC1 PE=1 SV=2			2	99	MNGMLLNDR				0.000842803	1062.5	532.255	1062.49	532.255	2	11	1.1.1.2401.2	33.4511	666.58	648.82	33.45	0.53	835.871
26	45.16	45.21	43.08	42.77	39.15	sp|P11940|PABP1_HUMAN	Polyadenylate-binding protein 1 OS=Homo sapiens GN=PABPC1 PE=1 SV=2			2	99	NFGEDMDDER				-0.00225252	1226.45	614.232	1226.45	614.233	2	12	1.1.1.2246.35	26.0271	2456.83	2130.25	25.99	0.19	3399.68
26	45.16	45.21	43.08	42.77	39.15	sp|P11940|PABP1_HUMAN	Polyadenylate-binding protein 1 OS=Homo sapiens GN=PABPC1 PE=1 SV=2			2	99	NFGEDMDDERLK			missed R-L@10	-0.00121672	1467.63	490.217	1467.63	490.217	3	10	1.1.1.2349.13	30.9506	2232.34	2182.89	30.94	0.19	1548.11
26	45.16	45.21	43.08	42.77	39.15	sp|P11940|PABP1_HUMAN	Polyadenylate-binding protein 1 OS=Homo sapiens GN=PABPC1 PE=1 SV=2			2	99	NLDDGIDDER				-0.0011787	1160.49	581.254	1160.49	581.255	2	15	1.1.1.2226.15	25.0478	4423.14	4247.06	25.03	0.24	3068.3
26	45.16	45.21	43.08	42.77	39.15	sp|P11940|PABP1_HUMAN	Polyadenylate-binding protein 1 OS=Homo sapiens GN=PABPC1 PE=1 SV=2			2	99	QAHLTNQYMQR	Gln->pyro-Glu@N-term			-0.00195423	1371.63	686.824	1371.64	686.825	2	14	1.1.1.2315.41	29.3365	1600.87	1595.45	29.34	0.29	1814.35
26	45.16	45.21	43.08	42.77	39.15	sp|P11940|PABP1_HUMAN	Polyadenylate-binding protein 1 OS=Homo sapiens GN=PABPC1 PE=1 SV=2			2	99	SGVGNIFIK				-0.00109235	933.527	467.771	933.528	467.771	2	14	1.1.1.2542.5	40.2829	7565.76	5163.19	40.13	0.39	2096.69
26	45.16	45.21	43.08	42.77	39.15	sp|P11940|PABP1_HUMAN	Polyadenylate-binding protein 1 OS=Homo sapiens GN=PABPC1 PE=1 SV=2			2	99	SKVDEAVAVLQAHQAK			missed K-V@2	-0.000135566	1692.92	424.236	1692.92	424.236	4	15	1.1.1.2423.11	34.5212	5381.97	4397.12	34.6	0.25	3381.9
26	45.16	45.21	43.08	42.77	39.15	sp|P11940|PABP1_HUMAN	Polyadenylate-binding protein 1 OS=Homo sapiens GN=PABPC1 PE=1 SV=2			2	99	SLGYAYVNFQQPADAER				0.000691881	1927.91	643.643	1927.91	643.643	3	9	1.1.1.2664.21	46.224	3401.71	1146.01	46.4	0.29	1682.17
26	45.16	45.21	43.08	42.77	39.15	sp|P11940|PABP1_HUMAN	Polyadenylate-binding protein 1 OS=Homo sapiens GN=PABPC1 PE=1 SV=2			2	99	VDEAVAVLQAHQAK				0.000730683	1477.79	493.604	1477.79	493.604	3	17	1.1.1.2351.10	31.044	2200.48	2177.61	31.03	0.19	2008.26
26	45.16	45.21	43.08	42.77	39.15	sp|P11940|PABP1_HUMAN	Polyadenylate-binding protein 1 OS=Homo sapiens GN=PABPC1 PE=1 SV=2			1.95861	99	KEFSPFGTITSAK			missed K-E@1	0.0017688	1411.74	471.586	1411.73	471.586	3	10	1.1.1.2525.5	39.4641	2399.25	841.09	39.17	0.34	879.238
26	45.16	45.21	43.08	42.77	39.15	sp|P11940|PABP1_HUMAN	Polyadenylate-binding protein 1 OS=Homo sapiens GN=PABPC1 PE=1 SV=2			1.31876	97.6	NLDDGIDDERLR			missed R-L@10	0.00255484	1429.68	477.568	1429.68	477.567	3	8	1.1.1.2351.8	31.042	2582.09	2334.44	31.08	0.19	1913.47
26	45.16	45.21	43.08	42.77	39.15	sp|P11940|PABP1_HUMAN	Polyadenylate-binding protein 1 OS=Homo sapiens GN=PABPC1 PE=1 SV=2			0.896196	95.23	EFTNVYIK				0.000262628	1012.52	507.269	1012.52	507.269	2	9	1.1.1.2457.6	36.1838	9106.44	4983.97	36.03	0.24	3035.7
26	45.16	45.21	43.08	42.77	39.15	sp|P11940|PABP1_HUMAN	Polyadenylate-binding protein 1 OS=Homo sapiens GN=PABPC1 PE=1 SV=2			0.649752	96.78	AVTEMNGR	Deamidated(N)@6			0.000178083	877.396	439.705	877.396	439.705	2	8	1.1.1.2022.10	15.1952	691.52	611.19	15.23	0.29	801.976
26	45.16	45.21	43.08	42.77	39.15	sp|P11940|PABP1_HUMAN	Polyadenylate-binding protein 1 OS=Homo sapiens GN=PABPC1 PE=1 SV=2			0.463442	99	PLYVALAQR			cleaved K-P@N-term	4.50091e-05	1029.6	515.806	1029.6	515.806	2	11	1.1.1.2483.6	37.4385	4994.97	4731	37.48	0.48	3378.55
26	45.16	45.21	43.08	42.77	39.15	sp|P11940|PABP1_HUMAN	Polyadenylate-binding protein 1 OS=Homo sapiens GN=PABPC1 PE=1 SV=2			0.327902	98.57	AHLTNQYMQR			cleaved Q-A@N-term	-0.000631006	1260.6	421.208	1260.6	421.208	3	10	1.1.1.2114.15	19.6382	902.19	867.8	19.63	0.24	1829.01
26	45.16	45.21	43.08	42.77	39.15	sp|P11940|PABP1_HUMAN	Polyadenylate-binding protein 1 OS=Homo sapiens GN=PABPC1 PE=1 SV=2			0.160522	99	VANTSTQTMGPRPAAAAAAATPAVR	Dimethyl(R)@12	Dimethyl(R)@493		-0.000835851	2408.26	803.76	2408.26	803.76	3	15	1.1.1.2313.40	29.2387	3227.49	982.08	29.44	0.29	1398.69
26	45.16	45.21	43.08	42.77	39.15	sp|P11940|PABP1_HUMAN	Polyadenylate-binding protein 1 OS=Homo sapiens GN=PABPC1 PE=1 SV=2			0	99	ALDTMNFDVIK	Oxidation(M)@5			0.000190854	1281.63	641.821	1281.63	641.821	2	15	1.1.1.2603.12	43.2385	1569.97	1532.24	43.22	0.62	1884.53
26	45.16	45.21	43.08	42.77	39.15	sp|P11940|PABP1_HUMAN	Polyadenylate-binding protein 1 OS=Homo sapiens GN=PABPC1 PE=1 SV=2			0	98.74	MNGMLLNDR	Deamidated(N)@2			-0.000715621	1063.48	532.746	1063.48	532.747	2	11	1.1.1.2440.16	35.364	3044.92	3017.23	35.35	0.79	3643.65
26	45.16	45.21	43.08	42.77	39.15	sp|P11940|PABP1_HUMAN	Polyadenylate-binding protein 1 OS=Homo sapiens GN=PABPC1 PE=1 SV=2			0	99	QAHLTNQYMQR				0.00116843	1388.66	463.895	1388.66	463.895	3	11	1.1.1.2143.10	21.0275	3164.87	1651.69	21.16	0.2	1319.63
370	2.22	2.25	19.61	19.61	19.61	sp|Q59GN2|R39L5_HUMAN; sp|P62891|RL39_HUMAN	Putative 60S ribosomal protein L39-like 5 OS=Homo sapiens GN=RPL39P5 PE=5 SV=2; 60S ribosomal protein L39 OS=Homo sapiens GN=RPL39 PE=1 SV=2			2	99	QNRPIPQWIR	Gln->pyro-Glu@N-term			-8.63667e-05	1289.7	645.857	1289.7	645.857	2	14	1.1.1.2624.22	44.2597	35602.7	16195.8	44.04	0.39	9794.17
370	2.22	2.25	19.61	19.61	19.61	sp|Q59GN2|R39L5_HUMAN; sp|P62891|RL39_HUMAN	Putative 60S ribosomal protein L39-like 5 OS=Homo sapiens GN=RPL39P5 PE=5 SV=2; 60S ribosomal protein L39 OS=Homo sapiens GN=RPL39 PE=1 SV=2			0.222573	97.99	PIPQWIR			cleaved R-P@N-term	-0.000850507	908.522	455.269	908.523	455.269	2	8	1.1.1.2609.4	43.5167	29092	21769.5	43.65	0.48	7377.04
370	2.22	2.25	19.61	19.61	19.61	sp|Q59GN2|R39L5_HUMAN; sp|P62891|RL39_HUMAN	Putative 60S ribosomal protein L39-like 5 OS=Homo sapiens GN=RPL39P5 PE=5 SV=2; 60S ribosomal protein L39 OS=Homo sapiens GN=RPL39 PE=1 SV=2			0	99	QNRPIPQWIR				-6.38687e-05	1306.73	436.582	1306.73	436.583	3	13	1.1.1.2446.11	35.6526	98920.1	6885.57	35.98	0.24	2286.99
370	2.22	2.25	19.61	19.61	19.61	sp|Q59GN2|R39L5_HUMAN; sp|P62891|RL39_HUMAN	Putative 60S ribosomal protein L39-like 5 OS=Homo sapiens GN=RPL39P5 PE=5 SV=2; 60S ribosomal protein L39 OS=Homo sapiens GN=RPL39 PE=1 SV=2			0	99	QNRPIPQWIR	Ammonia-loss(N)@2			-8.63553e-05	1289.7	645.857	1289.7	645.857	2	14	1.1.1.2616.14	43.8694	35602.7	23116.1	44.04	0.39	14497.1
21	51.1	51.46	50.14	46.28	41.83	sp|P02787|TRFE_HUMAN	Serotransferrin OS=Homo sapiens GN=TF PE=1 SV=3			2	99	ADRDQYELLCLDNTR	Carbamidomethyl(C)@10		missed R-D@3	0.000156882	1880.87	627.964	1880.87	627.964	3	17	1.1.1.2597.25	42.9591	5531.36	4731.56	43.03	0.19	6795.3
21	51.1	51.46	50.14	46.28	41.83	sp|P02787|TRFE_HUMAN	Serotransferrin OS=Homo sapiens GN=TF PE=1 SV=3			2	99	ASYLDCIR	Carbamidomethyl(C)@6			-0.000421952	996.469	499.242	996.47	499.242	2	12	1.1.1.2457.5	36.1827	4775.23	4681.18	36.18	0.29	2332.55
21	51.1	51.46	50.14	46.28	41.83	sp|P02787|TRFE_HUMAN	Serotransferrin OS=Homo sapiens GN=TF PE=1 SV=3			2	99	CDEWSVNSVGK	Carbamidomethyl(C)@1			0.000934157	1279.55	640.783	1279.55	640.782	2	12	1.1.1.2388.33	32.8501	979.63	946.88	32.86	0.34	1684.03
21	51.1	51.46	50.14	46.28	41.83	sp|P02787|TRFE_HUMAN	Serotransferrin OS=Homo sapiens GN=TF PE=1 SV=3			2	99	CSTSSLLEACTFR	Carbamidomethyl(C)@1; Ser->Gly@2; Thr->Asn@3; Carbamidomethyl(C)@10	Ser->Gly@685; Thr->Asn@686		-0.0120103	1513.65	757.834	1513.67	757.84	2	15	1.1.1.2831.31	54.3304	971.5	731.44	54.44	0.39	1332.6
21	51.1	51.46	50.14	46.28	41.83	sp|P02787|TRFE_HUMAN	Serotransferrin OS=Homo sapiens GN=TF PE=1 SV=3			2	99	DCHLAQVPSHTVVAR	Carbamidomethyl(C)@2			0.00261595	1688.84	423.218	1688.84	423.218	4	13	1.1.1.2221.4	24.7947	1988.85	1945.79	24.79	0.19	2924.79
21	51.1	51.46	50.14	46.28	41.83	sp|P02787|TRFE_HUMAN	Serotransferrin OS=Homo sapiens GN=TF PE=1 SV=3			2	99	DDTVCLAK	Carbamidomethyl(C)@5			5.67267e-05	920.427	461.221	920.427	461.221	2	12	1.1.1.2137.13	20.7421	1465.03	1121.95	20.58	0.43	1050.39
21	51.1	51.46	50.14	46.28	41.83	sp|P02787|TRFE_HUMAN	Serotransferrin OS=Homo sapiens GN=TF PE=1 SV=3			2	99	DGAGDVAFVK				-0.00040801	977.481	489.748	977.482	489.748	2	14	1.1.1.2332.12	30.1343	4737.34	3192.6	30.22	0.29	1930.39
21	51.1	51.46	50.14	46.28	41.83	sp|P02787|TRFE_HUMAN	Serotransferrin OS=Homo sapiens GN=TF PE=1 SV=3			2	99	DSGFQMNQLR				-0.00148271	1194.54	598.279	1194.55	598.28	2	15	1.1.1.2463.16	36.4855	4211.71	3879.86	36.46	0.24	4828.94
21	51.1	51.46	50.14	46.28	41.83	sp|P02787|TRFE_HUMAN	Serotransferrin OS=Homo sapiens GN=TF PE=1 SV=3			2	99	DYELLCLDGTR	Carbamidomethyl(C)@6			-0.00356441	1353.62	677.817	1353.62	677.819	2	12	1.1.1.2760.9	50.8876	1584.46	1373.1	50.81	0.68	1837.87
21	51.1	51.46	50.14	46.28	41.83	sp|P02787|TRFE_HUMAN	Serotransferrin OS=Homo sapiens GN=TF PE=1 SV=3			2	99	EDPQTFYYAVAVVK				-0.00148256	1628.81	815.411	1628.81	815.412	2	16	1.1.1.2821.35	53.8468	1420.35	1216.86	53.91	0.44	1645.85
21	51.1	51.46	50.14	46.28	41.83	sp|P02787|TRFE_HUMAN	Serotransferrin OS=Homo sapiens GN=TF PE=1 SV=3			2	99	EGTCPEAPTDECKPVK	Carbamidomethyl(C)@4; Carbamidomethyl(C)@12			0.000817074	1816.8	606.607	1816.8	606.606	3	17	1.1.1.2073.9	17.6777	2853.3	1156.92	17.93	0.29	804.741
21	51.1	51.46	50.14	46.28	41.83	sp|P02787|TRFE_HUMAN	Serotransferrin OS=Homo sapiens GN=TF PE=1 SV=3			2	99	FDEFFSEGCAPGSK	Carbamidomethyl(C)@9			0.000427134	1576.65	789.333	1576.65	789.332	2	17	1.1.1.2625.35	44.3221	5186.57	2344.51	44.09	0.34	3339.83
21	51.1	51.46	50.14	46.28	41.83	sp|P02787|TRFE_HUMAN	Serotransferrin OS=Homo sapiens GN=TF PE=1 SV=3			2	99	HSTIFENLANK				-0.00122924	1272.65	425.222	1272.65	425.223	3	13	1.1.1.2420.5	34.3672	3740.66	3009.36	34.51	0.39	1614.32
21	51.1	51.46	50.14	46.28	41.83	sp|P02787|TRFE_HUMAN	Serotransferrin OS=Homo sapiens GN=TF PE=1 SV=3			2	99	IECVSAETTEDCIAK	Carbamidomethyl(C)@3; Carbamidomethyl(C)@12			-0.000930795	1724.76	863.387	1724.76	863.387	2	19	1.1.1.2340.29	30.5453	2809.3	1088.85	30.74	0.24	1188.4
21	51.1	51.46	50.14	46.28	41.83	sp|P02787|TRFE_HUMAN	Serotransferrin OS=Homo sapiens GN=TF PE=1 SV=3			2	99	KPVEEYANCHLAR	Carbamidomethyl(C)@9			-0.000328013	1585.77	397.449	1585.77	397.449	4	14	1.1.1.2141.7	20.9272	2704.69	2461.79	20.97	0.19	5884.05
21	51.1	51.46	50.14	46.28	41.83	sp|P02787|TRFE_HUMAN	Serotransferrin OS=Homo sapiens GN=TF PE=1 SV=3			2	99	LCMGSGLNLCEPNNK	Carbamidomethyl(C)@2; Carbamidomethyl(C)@10			0.00759235	1705.77	853.89	1705.76	853.887	2	18	1.1.1.2544.27	40.4035	1129.28	988.04	40.52	0.39	2282.97
21	51.1	51.46	50.14	46.28	41.83	sp|P02787|TRFE_HUMAN	Serotransferrin OS=Homo sapiens GN=TF PE=1 SV=3			2	99	NLNEKDYELLCLDGTR	Carbamidomethyl(C)@11		missed K-D@5	0.00289757	1951.93	651.652	1951.93	651.651	3	9	1.1.1.2669.25	46.4702	4059.3	1125.99	46.2	0.34	1670.28
21	51.1	51.46	50.14	46.28	41.83	sp|P02787|TRFE_HUMAN	Serotransferrin OS=Homo sapiens GN=TF PE=1 SV=3			2	99	SASDLTWDNLK				0.000410684	1248.6	625.307	1248.6	625.307	2	16	1.1.1.2595.32	42.8689	3456.27	2265.31	42.74	0.48	2410.65
21	51.1	51.46	50.14	46.28	41.83	sp|P02787|TRFE_HUMAN	Serotransferrin OS=Homo sapiens GN=TF PE=1 SV=3			2	99	SVIPSDGPSVACVK	Carbamidomethyl(C)@12			0.00245025	1414.72	708.365	1414.71	708.364	2	17	1.1.1.2414.31	34.1021	7854.75	5834.42	34.21	0.29	4880.73
21	51.1	51.46	50.14	46.28	41.83	sp|P02787|TRFE_HUMAN	Serotransferrin OS=Homo sapiens GN=TF PE=1 SV=3			2	99	YLGEEYVK				0.00146065	999.493	500.754	999.491	500.753	2	12	1.1.1.2423.19	34.5292	7758.14	3624.63	34.66	0.25	2504.07
21	51.1	51.46	50.14	46.28	41.83	sp|P02787|TRFE_HUMAN	Serotransferrin OS=Homo sapiens GN=TF PE=1 SV=3			1.95861	99	LKCDEWSVNSVGK	Carbamidomethyl(C)@3		missed K-C@2	0.00466611	1520.73	507.919	1520.73	507.917	3	9	1.1.1.2350.14	30.9998	1646.85	1435.37	31.03	0.24	1595.78
21	51.1	51.46	50.14	46.28	41.83	sp|P02787|TRFE_HUMAN	Serotransferrin OS=Homo sapiens GN=TF PE=1 SV=3			1.63827	98.9	GDVAFVK			cleaved A-G@N-term	-0.000756663	734.395	368.205	734.396	368.205	2	10	1.1.1.2194.3	23.4999	2774.92	2735.01	23.45	0.53	2099.99
21	51.1	51.46	50.14	46.28	41.83	sp|P02787|TRFE_HUMAN	Serotransferrin OS=Homo sapiens GN=TF PE=1 SV=3			1.52288	98.42	WCAVSEHEATK	Carbamidomethyl(C)@2			0.000668449	1316.58	439.868	1316.58	439.868	3	11	1.1.1.2106.13	19.2581	3145.38	2947.2	19.23	0.34	2773.79
21	51.1	51.46	50.14	46.28	41.83	sp|P02787|TRFE_HUMAN	Serotransferrin OS=Homo sapiens GN=TF PE=1 SV=3			1.46852	99	SDNCEDTPEAGYFAIAVVK	Carbamidomethyl(C)@4; Ile->Val@15	Ile->Val@448		0.00397625	2070.92	691.315	2070.92	691.314	3	15	1.1.1.2754.21	50.6041	2099.78	768.16	50.38	0.34	1397.01
21	51.1	51.46	50.14	46.28	41.83	sp|P02787|TRFE_HUMAN	Serotransferrin OS=Homo sapiens GN=TF PE=1 SV=3			1.4437	99	KPVDEYKDCHLAQVPSHTVVAR	Carbamidomethyl(C)@9; Deamidated(Q)@13		missed K-D@7	0.0195711	2549.29	425.889	2549.27	425.886	6	14	1.1.1.2265.5	26.9103	957.09	929.77	26.95	0.24	3164.95
21	51.1	51.46	50.14	46.28	41.83	sp|P02787|TRFE_HUMAN	Serotransferrin OS=Homo sapiens GN=TF PE=1 SV=3			1	95.07	NPDPWAK				-0.0012139	826.396	414.205	826.397	414.206	2	7	1.1.1.2199.7	23.7433	1901.4	1073.28	23.59	0.29	1083.35
21	51.1	51.46	50.14	46.28	41.83	sp|P02787|TRFE_HUMAN	Serotransferrin OS=Homo sapiens GN=TF PE=1 SV=3			0.237321	99	FDEFFSEGCAPGSKK	Carbamidomethyl(C)@9; Lys-loss@C-term		missed K-K@14	0.000427148	1576.65	789.333	1576.65	789.332	2	22	1.1.1.2621.34	44.1245	5186.57	4930.32	44.09	0.34	4269.43
21	51.1	51.46	50.14	46.28	41.83	sp|P02787|TRFE_HUMAN	Serotransferrin OS=Homo sapiens GN=TF PE=1 SV=3			0.131944	99	CSTSSLLEACTFRR	Carbamidomethyl(C)@1; Carbamidomethyl(C)@10; Arg-loss@C-term		cleaved R-P@C-term; missed R-R@13	-0.00057329	1530.68	766.347	1530.68	766.348	2	18	1.1.1.2618.27	43.9719	2455.95	2113.02	44.04	0.39	2929.33
21	51.1	51.46	50.14	46.28	41.83	sp|P02787|TRFE_HUMAN	Serotransferrin OS=Homo sapiens GN=TF PE=1 SV=3			0	99	CSTSSLLEACTFR	Carbamidomethyl(C)@1; Carbamidomethyl(C)@10			-0.000573303	1530.68	766.347	1530.68	766.348	2	16	1.1.1.2622.34	44.1734	2455.95	1713.01	44.04	0.39	3598.39
21	51.1	51.46	50.14	46.28	41.83	sp|P02787|TRFE_HUMAN	Serotransferrin OS=Homo sapiens GN=TF PE=1 SV=3			0	99	KPVDEYKDCHLAQVPSHTVVAR	Carbamidomethyl(C)@9		missed K-D@7	0.00246076	2548.29	425.722	2548.29	425.722	6	12	1.1.1.2270.8	27.1622	1189.91	415.45	26.95	0.33	1136.13
21	51.1	51.46	50.14	46.28	41.83	sp|P02787|TRFE_HUMAN	Serotransferrin OS=Homo sapiens GN=TF PE=1 SV=3			0	99	LCMGSGLNLCEPNNK	Carbamidomethyl(C)@2; Oxidation(M)@3; Carbamidomethyl(C)@10			-0.00689068	1721.75	861.881	1721.75	861.884	2	14	1.1.1.2351.33	31.0751	1237.15	1138.09	31.13	0.14	2260.27
34	35.17	35.17	33	28.08	24.61	sp|Q12906|ILF3_HUMAN	Interleukin enhancer-binding factor 3 OS=Homo sapiens GN=ILF3 PE=1 SV=3			2	99	AVSDWIDEQEK				-0.000823011	1318.6	660.309	1318.6	660.309	2	17	1.1.1.2506.26	38.5713	3377.34	3128.58	38.59	0.24	3292.22
34	35.17	35.17	33	28.08	24.61	sp|Q12906|ILF3_HUMAN	Interleukin enhancer-binding factor 3 OS=Homo sapiens GN=ILF3 PE=1 SV=3			2	99	AYAALAALEK				-0.000345531	1019.56	510.79	1019.57	510.79	2	15	1.1.1.2571.14	41.6881	5088.51	3435.19	41.53	0.34	1920.43
34	35.17	35.17	33	28.08	24.61	sp|Q12906|ILF3_HUMAN	Interleukin enhancer-binding factor 3 OS=Homo sapiens GN=ILF3 PE=1 SV=3			2	99	FVMEVEVDGQK				-5.18393e-05	1279.61	640.813	1279.61	640.813	2	14	1.1.1.2519.13	39.1961	4326.66	3797.58	39.12	0.29	3151.03
34	35.17	35.17	33	28.08	24.61	sp|Q12906|ILF3_HUMAN	Interleukin enhancer-binding factor 3 OS=Homo sapiens GN=ILF3 PE=1 SV=3			2	99	HSSVYPTQEELEAVQNMVSHTER				0.00267822	2670.24	668.567	2670.23	668.566	4	25	1.1.1.2845.17	54.9971	2636.05	1421.36	55.17	0.34	1973.94
34	35.17	35.17	33	28.08	24.61	sp|Q12906|ILF3_HUMAN	Interleukin enhancer-binding factor 3 OS=Homo sapiens GN=ILF3 PE=1 SV=3			2	99	IFVNDDR				-0.000726893	877.429	439.722	877.429	439.722	2	8	1.1.1.2167.12	22.2056	4206.74	4060.8	22.19	0.29	2481.19
34	35.17	35.17	33	28.08	24.61	sp|Q12906|ILF3_HUMAN	Interleukin enhancer-binding factor 3 OS=Homo sapiens GN=ILF3 PE=1 SV=3			2	99	LFPDTPLALDANK				-0.00222076	1413.75	707.881	1413.75	707.882	2	13	1.1.1.2763.26	51.0399	1854.12	1811.23	51.01	0.39	5269.04
34	35.17	35.17	33	28.08	24.61	sp|Q12906|ILF3_HUMAN	Interleukin enhancer-binding factor 3 OS=Homo sapiens GN=ILF3 PE=1 SV=3			2	99	LFPDTPLALDANKK			missed K-K@13	-0.00146965	1541.84	514.955	1541.85	514.956	3	11	1.1.1.2631.21	44.6054	1285.02	1040.11	44.73	0.4	1219.14
34	35.17	35.17	33	28.08	24.61	sp|Q12906|ILF3_HUMAN	Interleukin enhancer-binding factor 3 OS=Homo sapiens GN=ILF3 PE=1 SV=3			2	99	NPVMELNEK				-0.0025025	1072.52	537.267	1072.52	537.268	2	11	1.1.1.2250.31	26.2161	6336.17	5734.4	26.24	0.14	5715.66
34	35.17	35.17	33	28.08	24.61	sp|Q12906|ILF3_HUMAN	Interleukin enhancer-binding factor 3 OS=Homo sapiens GN=ILF3 PE=1 SV=3			2	99	SIGTANRPMGAGEALR				-0.000688958	1599.81	534.279	1599.82	534.279	3	16	1.1.1.2231.21	25.2932	5084.81	4093.2	25.36	0.19	3278.42
34	35.17	35.17	33	28.08	24.61	sp|Q12906|ILF3_HUMAN	Interleukin enhancer-binding factor 3 OS=Homo sapiens GN=ILF3 PE=1 SV=3			2	99	VLAGETLSVNDPPDVLDR				-0.0027382	1908.98	637.333	1908.98	637.334	3	18	1.1.1.2702.25	48.0818	4307.16	4107.46	48.05	0.3	4185.38
34	35.17	35.17	33	28.08	24.61	sp|Q12906|ILF3_HUMAN	Interleukin enhancer-binding factor 3 OS=Homo sapiens GN=ILF3 PE=1 SV=3			2	99	VLECLASGIVMPDGSGIYDPCEK	Carbamidomethyl(C)@4; Carbamidomethyl(C)@21			-0.000904312	2509.15	837.392	2509.15	837.392	3	17	1.1.1.2916.25	58.4701	1358.43	1024.85	58.63	0.34	1617.81
34	35.17	35.17	33	28.08	24.61	sp|Q12906|ILF3_HUMAN	Interleukin enhancer-binding factor 3 OS=Homo sapiens GN=ILF3 PE=1 SV=3			2	99	VLGMDPLPSK				-0.00106652	1055.57	528.791	1055.57	528.792	2	15	1.1.1.2509.6	38.699	4481.57	4125.17	38.78	0.34	2305.66
34	35.17	35.17	33	28.08	24.61	sp|Q12906|ILF3_HUMAN	Interleukin enhancer-binding factor 3 OS=Homo sapiens GN=ILF3 PE=1 SV=3			2	99	VLQDMGLPTGAEGR				0.000814439	1442.72	722.367	1442.72	722.367	2	15	1.1.1.2505.28	38.5249	6344.77	1839.06	38.39	0.15	2800.68
34	35.17	35.17	33	28.08	24.61	sp|Q12906|ILF3_HUMAN	Interleukin enhancer-binding factor 3 OS=Homo sapiens GN=ILF3 PE=1 SV=3			2	99	VPTWGPLR				-0.00196719	924.516	463.265	924.518	463.266	2	10	1.1.1.2564.3	41.3449	1306.66	1043.26	41.29	0.58	848.883
34	35.17	35.17	33	28.08	24.61	sp|Q12906|ILF3_HUMAN	Interleukin enhancer-binding factor 3 OS=Homo sapiens GN=ILF3 PE=1 SV=3			2	99	YELISETGGSHDKR			missed K-R@13	-0.00110918	1590.76	398.698	1590.76	398.698	4	13	1.1.1.2156.12	21.6671	2672.4	1732.68	21.8	0.25	1929.74
34	35.17	35.17	33	28.08	24.61	sp|Q12906|ILF3_HUMAN	Interleukin enhancer-binding factor 3 OS=Homo sapiens GN=ILF3 PE=1 SV=3			1.92082	99	GWPLELLCEK	Carbamidomethyl(C)@8			-0.000257086	1243.63	622.821	1243.63	622.821	2	8	1.1.1.3013.10	63.2248	341.29	323.06	63.2	0.74	732.159
34	35.17	35.17	33	28.08	24.61	sp|Q12906|ILF3_HUMAN	Interleukin enhancer-binding factor 3 OS=Homo sapiens GN=ILF3 PE=1 SV=3			1.38722	98	EDITQSAQHALR				-0.00108266	1367.68	456.9	1367.68	456.9	3	13	1.1.1.2284.6	27.827	2858.22	748.88	28.14	0.33	3363.28
34	35.17	35.17	33	28.08	24.61	sp|Q12906|ILF3_HUMAN	Interleukin enhancer-binding factor 3 OS=Homo sapiens GN=ILF3 PE=1 SV=3			1.13668	97.57	EKPTTALLDK				-0.00211037	1114.62	372.548	1114.62	372.548	3	10	1.1.1.2163.6	22.0056	3026.28	2416.86	22.09	0.24	2336.09
34	35.17	35.17	33	28.08	24.61	sp|Q12906|ILF3_HUMAN	Interleukin enhancer-binding factor 3 OS=Homo sapiens GN=ILF3 PE=1 SV=3			0	99	VLQDMGLPTGAEGR	Oxidation(M)@5			0.00208148	1458.72	730.365	1458.71	730.364	2	11	1.1.1.2314.38	29.285	346.9	346.48	29.3	0.24	861.889
148	10.48	10.62	37.21	33.49	29.3	sp|P09429|HMGB1_HUMAN	High mobility group protein B1 OS=Homo sapiens GN=HMGB1 PE=1 SV=3			2	99	KHPDASVNFSEFSK			missed K-H@1	0.00185443	1591.76	398.949	1591.76	398.948	4	13	1.1.1.2355.7	31.2346	3738.31	2940.77	31.17	0.19	2826.26
148	10.48	10.62	37.21	33.49	29.3	sp|P09429|HMGB1_HUMAN	High mobility group protein B1 OS=Homo sapiens GN=HMGB1 PE=1 SV=3			2	99	LGEMWNNTAADDKQPYEK			missed K-Q@13	-0.00036808	2108.95	703.99	2108.95	703.99	3	15	1.1.1.2426.37	34.6954	1785.21	1350.27	34.8	0.25	2022.73
148	10.48	10.62	37.21	33.49	29.3	sp|P09429|HMGB1_HUMAN	High mobility group protein B1 OS=Homo sapiens GN=HMGB1 PE=1 SV=3			1.79588	99	GEHPGLSIGDVAK				-0.000190381	1278.66	427.226	1278.66	427.226	3	10	1.1.1.2326.9	29.8425	2855.52	1754.84	29.93	0.19	1536.71
148	10.48	10.62	37.21	33.49	29.3	sp|P09429|HMGB1_HUMAN	High mobility group protein B1 OS=Homo sapiens GN=HMGB1 PE=1 SV=3			1.79588	99	TYIPPKGETK			missed K-G@6	-0.000408707	1132.61	378.545	1132.61	378.545	3	10	1.1.1.1994.3	13.8152	922.32	809.28	13.76	0.39	1321.71
148	10.48	10.62	37.21	33.49	29.3	sp|P09429|HMGB1_HUMAN	High mobility group protein B1 OS=Homo sapiens GN=HMGB1 PE=1 SV=3			1.48149	99	FKDPNAPK			missed K-D@2	-0.000743574	915.481	458.748	915.481	458.748	2	9	1.1.1.1988.17	13.5533	308.16	259.15	13.61	0.29	385.091
148	10.48	10.62	37.21	33.49	29.3	sp|P09429|HMGB1_HUMAN	High mobility group protein B1 OS=Homo sapiens GN=HMGB1 PE=1 SV=3			0.74958	96.22	HPDASVNFSEFSK				0.002723	1463.67	488.898	1463.67	488.897	3	12	1.1.1.2457.4	36.1818	2986.79	1037.95	35.98	0.44	4571.63
15	58.93	58.93	34.02	32.13	28.9	sp|Q08211|DHX9_HUMAN	ATP-dependent RNA helicase A OS=Homo sapiens GN=DHX9 PE=1 SV=4			2	99	AAECNIVVTQPR	Carbamidomethyl(C)@4			0.000752905	1356.68	679.349	1356.68	679.348	2	16	1.1.1.2238.39	25.6442	2909.55	1844.46	25.55	0.19	2064.27
15	58.93	58.93	34.02	32.13	28.9	sp|Q08211|DHX9_HUMAN	ATP-dependent RNA helicase A OS=Homo sapiens GN=DHX9 PE=1 SV=4			2	99	AAMEALVVEVTK				0.00149361	1259.68	630.848	1259.68	630.847	2	14	1.1.1.2749.19	50.3593	730.66	653.63	50.38	0.96	1382.72
15	58.93	58.93	34.02	32.13	28.9	sp|Q08211|DHX9_HUMAN	ATP-dependent RNA helicase A OS=Homo sapiens GN=DHX9 PE=1 SV=4			2	99	AENNSEVGASGYGVPGPTWDR				0.00615262	2161.97	1081.99	2161.97	1081.99	2	15	1.1.1.2579.41	42.1083	54.7575	54.7575			812.962
15	58.93	58.93	34.02	32.13	28.9	sp|Q08211|DHX9_HUMAN	ATP-dependent RNA helicase A OS=Homo sapiens GN=DHX9 PE=1 SV=4			2	99	AIEPPPLDAVIEAEHTLR				0.00054358	1970.05	657.69	1970.05	657.69	3	17	1.1.1.2971.14	61.1668	2702.59	1365.01	60.9	0.5	1298.56
15	58.93	58.93	34.02	32.13	28.9	sp|Q08211|DHX9_HUMAN	ATP-dependent RNA helicase A OS=Homo sapiens GN=DHX9 PE=1 SV=4			2	99	DFVNYLVR				-0.00272733	1024.53	513.273	1024.53	513.274	2	10	1.1.1.2766.11	51.1649	2146.91	1944.25	51.2	0.39	2765.74
15	58.93	58.93	34.02	32.13	28.9	sp|Q08211|DHX9_HUMAN	ATP-dependent RNA helicase A OS=Homo sapiens GN=DHX9 PE=1 SV=4			2	99	DVVQAYPEVR				-0.00145814	1174.6	588.306	1174.6	588.306	2	12	1.1.1.2342.14	30.634	1925.98	946.33	30.84	0.53	1385.74
15	58.93	58.93	34.02	32.13	28.9	sp|Q08211|DHX9_HUMAN	ATP-dependent RNA helicase A OS=Homo sapiens GN=DHX9 PE=1 SV=4			2	99	EGETVEPYK				0.000204302	1050.49	526.251	1050.49	526.251	2	12	1.1.1.2105.20	19.2139	842.76	798.12	19.14	0.63	935.727
15	58.93	58.93	34.02	32.13	28.9	sp|Q08211|DHX9_HUMAN	ATP-dependent RNA helicase A OS=Homo sapiens GN=DHX9 PE=1 SV=4			2	99	ELDALDANDELTPLGR				-0.000535831	1740.85	871.433	1740.85	871.434	2	24	1.1.1.2751.15	50.4695	1999.6	1674.39	50.43	0.29	1867.42
15	58.93	58.93	34.02	32.13	28.9	sp|Q08211|DHX9_HUMAN	ATP-dependent RNA helicase A OS=Homo sapiens GN=DHX9 PE=1 SV=4			2	99	ETPFELIEALLK				0.00128048	1401.78	701.896	1401.78	701.895	2	13	1.1.1.3380.4	81.3291	1372.64	194.19	81.04	0.25	527.385
15	58.93	58.93	34.02	32.13	28.9	sp|Q08211|DHX9_HUMAN	ATP-dependent RNA helicase A OS=Homo sapiens GN=DHX9 PE=1 SV=4			2	99	GISHVIVDEIHER				6.9122e-05	1502.78	501.935	1502.78	501.935	3	16	1.1.1.2424.15	34.5744	3546.82	2514.56	34.5	0.25	1745.8
15	58.93	58.93	34.02	32.13	28.9	sp|Q08211|DHX9_HUMAN	ATP-dependent RNA helicase A OS=Homo sapiens GN=DHX9 PE=1 SV=4			2	99	ISAVSVAER				-0.0064937	930.507	466.261	930.513	466.264	2	12	1.1.1.2180.18	22.849	3159.42	2667.98	23.01	0.43	3050.41
15	58.93	58.93	34.02	32.13	28.9	sp|Q08211|DHX9_HUMAN	ATP-dependent RNA helicase A OS=Homo sapiens GN=DHX9 PE=1 SV=4			2	99	KEEQEVQATLESEEVDLNAGLHGNWTLENAK			missed K-E@1	0.00512641	3480.67	871.175	3480.66	871.173	4	13	1.1.1.2952.28	60.2406	285.98	207.95	60.07	0.3	990.236
15	58.93	58.93	34.02	32.13	28.9	sp|Q08211|DHX9_HUMAN	ATP-dependent RNA helicase A OS=Homo sapiens GN=DHX9 PE=1 SV=4			2	99	LAAQSCALSLVR	Carbamidomethyl(C)@6			-0.00164236	1287.7	644.855	1287.7	644.856	2	19	1.1.1.2532.16	39.8262	1777.51	1579.44	39.79	0.34	2122.17
15	58.93	58.93	34.02	32.13	28.9	sp|Q08211|DHX9_HUMAN	ATP-dependent RNA helicase A OS=Homo sapiens GN=DHX9 PE=1 SV=4			2	99	LAQFEPSQR				-0.00126615	1074.54	538.279	1074.55	538.28	2	12	1.1.1.2193.18	23.484	1988.93	1873.55	23.4	0.58	1883.87
15	58.93	58.93	34.02	32.13	28.9	sp|Q08211|DHX9_HUMAN	ATP-dependent RNA helicase A OS=Homo sapiens GN=DHX9 PE=1 SV=4			2	99	LETHMTPEMFR				0.00352616	1390.64	464.554	1390.64	464.553	3	12	1.1.1.2467.8	36.6673	2988.99	2967.21	36.66	0.24	2136.48
15	58.93	58.93	34.02	32.13	28.9	sp|Q08211|DHX9_HUMAN	ATP-dependent RNA helicase A OS=Homo sapiens GN=DHX9 PE=1 SV=4			2	99	LSMSQLNEK				-0.00154655	1048.52	525.268	1048.52	525.268	2	11	1.1.1.2304.13	28.7919	1538.56	523.71	29.05	0.48	723.754
15	58.93	58.93	34.02	32.13	28.9	sp|Q08211|DHX9_HUMAN	ATP-dependent RNA helicase A OS=Homo sapiens GN=DHX9 PE=1 SV=4			2	99	MGGEEAEIR				0.00106614	990.445	496.23	990.444	496.229	2	11	1.1.1.2113.23	19.5977	1808.31	1657.88	19.57	0.29	1550.44
15	58.93	58.93	34.02	32.13	28.9	sp|Q08211|DHX9_HUMAN	ATP-dependent RNA helicase A OS=Homo sapiens GN=DHX9 PE=1 SV=4			2	99	PSAAGINLMIGSTR			cleaved R-P@N-term	-0.00180043	1386.73	694.371	1386.73	694.372	2	13	1.1.1.2661.30	46.0868	1250.89	1054.97	46.1	0.49	2853.39
15	58.93	58.93	34.02	32.13	28.9	sp|Q08211|DHX9_HUMAN	ATP-dependent RNA helicase A OS=Homo sapiens GN=DHX9 PE=1 SV=4			2	99	QPAIISQLDPVNER				-0.00314517	1578.83	790.424	1578.84	790.426	2	12	1.1.1.2669.35	46.4802	1527.03	1391.98	46.35	0.29	2904.6
15	58.93	58.93	34.02	32.13	28.9	sp|Q08211|DHX9_HUMAN	ATP-dependent RNA helicase A OS=Homo sapiens GN=DHX9 PE=1 SV=4			2	99	RISAVSVAER			missed R-I@1	-0.00333307	1086.61	363.211	1086.61	363.212	3	10	1.1.1.2111.4	19.4819	663.86	662.68	19.52	0.39	1984.91
15	58.93	58.93	34.02	32.13	28.9	sp|Q08211|DHX9_HUMAN	ATP-dependent RNA helicase A OS=Homo sapiens GN=DHX9 PE=1 SV=4			2	99	SSVNCPFSSQDMK	Carbamidomethyl(C)@5			0.00189327	1485.62	743.82	1485.62	743.819	2	16	1.1.1.2346.24	30.8326	725.13	536.29	30.79	0.38	1171.95
15	58.93	58.93	34.02	32.13	28.9	sp|Q08211|DHX9_HUMAN	ATP-dependent RNA helicase A OS=Homo sapiens GN=DHX9 PE=1 SV=4			2	99	TPLHEIALSIK				-0.000693069	1220.71	407.911	1220.71	407.912	3	13	1.1.1.2531.3	39.7501	2914.53	2165.37	39.89	0.34	818.786
15	58.93	58.93	34.02	32.13	28.9	sp|Q08211|DHX9_HUMAN	ATP-dependent RNA helicase A OS=Homo sapiens GN=DHX9 PE=1 SV=4			2	99	TTQVPQFILDDFIQNDR				-0.00338128	2049.01	684.012	2049.02	684.013	3	22	1.1.1.3110.5	68.0728	1038.76	980.86	68.04	0.4	1105.74
15	58.93	58.93	34.02	32.13	28.9	sp|Q08211|DHX9_HUMAN	ATP-dependent RNA helicase A OS=Homo sapiens GN=DHX9 PE=1 SV=4			2	99	VQSDGQIVLVDDWIK				0.000228018	1713.89	857.954	1713.89	857.954	2	14	1.1.1.2953.29	60.2981	281.55	278.74	60.36	0.64	737.081
15	58.93	58.93	34.02	32.13	28.9	sp|Q08211|DHX9_HUMAN	ATP-dependent RNA helicase A OS=Homo sapiens GN=DHX9 PE=1 SV=4			2	99	YTQVGPDHNR				-0.00139465	1185.55	396.191	1185.55	396.191	3	12	1.1.1.1980.4	13.1412	1357.64	1091.59	13.07	0.25	892.271
15	58.93	58.93	34.02	32.13	28.9	sp|Q08211|DHX9_HUMAN	ATP-dependent RNA helicase A OS=Homo sapiens GN=DHX9 PE=1 SV=4			1.72125	98.85	KVFDPVPVGVTK			missed K-V@1	0.000652088	1284.74	429.256	1284.74	429.255	3	9	1.1.1.2432.8	34.9618	1135.58	1010.07	34.9	0.39	929.184
15	58.93	58.93	34.02	32.13	28.9	sp|Q08211|DHX9_HUMAN	ATP-dependent RNA helicase A OS=Homo sapiens GN=DHX9 PE=1 SV=4			1.65758	98.68	MTPSYEIR				0.000295846	995.475	498.745	995.475	498.745	2	8	1.1.1.2273.10	27.3045	898.01	848.3	27.52	0.67	935.187
15	58.93	58.93	34.02	32.13	28.9	sp|Q08211|DHX9_HUMAN	ATP-dependent RNA helicase A OS=Homo sapiens GN=DHX9 PE=1 SV=4			1.46852	98.51	DINTDFLLVVLR				-0.00132569	1416.8	709.405	1416.8	709.406	2	14	1.1.1.3257.4	75.2429	760.25	683.64	75.18	0.29	2412.65
15	58.93	58.93	34.02	32.13	28.9	sp|Q08211|DHX9_HUMAN	ATP-dependent RNA helicase A OS=Homo sapiens GN=DHX9 PE=1 SV=4			1.29243	96.71	YQILPLHSQIPR				-0.00331391	1463.82	488.948	1463.82	488.949	3	8	1.1.1.2573.15	41.7874	1029.13	463.53	41.53	0.58	1161.57
15	58.93	58.93	34.02	32.13	28.9	sp|Q08211|DHX9_HUMAN	ATP-dependent RNA helicase A OS=Homo sapiens GN=DHX9 PE=1 SV=4			0.9914	99	FESILPR			cleaved R-P@C-term	-0.00095984	860.475	431.245	860.476	431.245	2	9	1.1.1.2502.6	38.3557	2046.4	2019.04	38.4	0.44	1604.72
15	58.93	58.93	34.02	32.13	28.9	sp|Q08211|DHX9_HUMAN	ATP-dependent RNA helicase A OS=Homo sapiens GN=DHX9 PE=1 SV=4			0	99	QPAIISQLDPVNER	Gln->pyro-Glu@N-term			-0.00188464	1561.81	781.911	1561.81	781.912	2	13	1.1.1.2936.24	59.4554	408.79	407.58	59.42	0.94	1149.62
23	46.94	46.94	27.42	22.07	19.78	sp|P01024|CO3_HUMAN	Complement C3 OS=Homo sapiens GN=C3 PE=1 SV=2			2	99	ACEPGVDYVYK	Carbamidomethyl(C)@2			-0.00168495	1299.58	650.797	1299.58	650.798	2	15	1.1.1.2375.12	32.2193	1539.86	1030.2	32.38	0.34	1261.86
23	46.94	46.94	27.42	22.07	19.78	sp|P01024|CO3_HUMAN	Complement C3 OS=Homo sapiens GN=C3 PE=1 SV=2			2	99	DICEEQVNSLPGSITK	Carbamidomethyl(C)@3			0.0042293	1788.86	895.438	1788.86	895.435	2	21	1.1.1.2543.29	40.3632	714.86	619.81	40.32	0.29	1329.66
23	46.94	46.94	27.42	22.07	19.78	sp|P01024|CO3_HUMAN	Complement C3 OS=Homo sapiens GN=C3 PE=1 SV=2			2	99	EVVADSVWVDVK				0.00259191	1344.7	673.355	1344.69	673.354	2	13	1.1.1.2684.24	47.1989	1499.25	882.98	47.03	0.73	2042.96
23	46.94	46.94	27.42	22.07	19.78	sp|P01024|CO3_HUMAN	Complement C3 OS=Homo sapiens GN=C3 PE=1 SV=2			2	99	EYVLPSFEVIVEPTEK				0.000997824	1877.97	939.991	1877.97	939.99	2	12	1.1.1.3001.16	62.647	299.34	294.96	62.66	0.24	857.183
23	46.94	46.94	27.42	22.07	19.78	sp|P01024|CO3_HUMAN	Complement C3 OS=Homo sapiens GN=C3 PE=1 SV=2			2	99	ILLQGTPVAQMTEDAVDAER	Oxidation(M)@11			-0.00291242	2172.07	725.031	2172.07	725.032	3	10	1.1.1.2692.34	47.5972	881.64	815.36	47.61	0.39	1852.48
23	46.94	46.94	27.42	22.07	19.78	sp|P01024|CO3_HUMAN	Complement C3 OS=Homo sapiens GN=C3 PE=1 SV=2			2	99	KQELSEAEQATR			missed K-Q@1	0.00164324	1388.69	463.904	1388.69	463.904	3	12	1.1.1.2050.26	16.5604	1053.02	978.77	16.58	0.19	2492.59
23	46.94	46.94	27.42	22.07	19.78	sp|P01024|CO3_HUMAN	Complement C3 OS=Homo sapiens GN=C3 PE=1 SV=2			2	99	NTMILEICTR	Carbamidomethyl(C)@8			0.00182419	1249.62	625.816	1249.62	625.815	2	11	1.1.1.2629.27	44.5123	882.92	856.59	44.43	0.64	2755.06
23	46.94	46.94	27.42	22.07	19.78	sp|P01024|CO3_HUMAN	Complement C3 OS=Homo sapiens GN=C3 PE=1 SV=2			2	99	QGALELIK	Gln->pyro-Glu@N-term			-0.00207162	853.489	427.752	853.491	427.753	2	9	1.1.1.2758.4	50.7717	355.96	322.29	50.77	0.48	244.76
23	46.94	46.94	27.42	22.07	19.78	sp|P01024|CO3_HUMAN	Complement C3 OS=Homo sapiens GN=C3 PE=1 SV=2			2	99	QKPDGVFQEDAPVIHQEMIGGLR				0.00619047	2563.29	641.83	2563.29	641.829	4	11	1.1.1.2691.32	47.5461	1363.72	1306.45	47.56	0.15	2541.88
23	46.94	46.94	27.42	22.07	19.78	sp|P01024|CO3_HUMAN	Complement C3 OS=Homo sapiens GN=C3 PE=1 SV=2			2	99	SGSDEVQVGQQR				-0.000669953	1288.6	645.307	1288.6	645.308	2	14	1.1.1.2039.36	16.0439	370.44	361.66	16.1	0.34	1075
23	46.94	46.94	27.42	22.07	19.78	sp|P01024|CO3_HUMAN	Complement C3 OS=Homo sapiens GN=C3 PE=1 SV=2			2	99	SNLDEDIIAEENIVSR				0.00136453	1815.89	606.303	1815.89	606.302	3	14	1.1.1.2832.18	54.3663	743.9	702.25	54.3	0.34	1075.06
23	46.94	46.94	27.42	22.07	19.78	sp|P01024|CO3_HUMAN	Complement C3 OS=Homo sapiens GN=C3 PE=1 SV=2			2	99	TGLQEVEVK				-0.00264781	1001.54	501.776	1001.54	501.777	2	15	1.1.1.2243.25	25.8722	2251.04	2110.18	25.89	0.29	2248.51
23	46.94	46.94	27.42	22.07	19.78	sp|P01024|CO3_HUMAN	Complement C3 OS=Homo sapiens GN=C3 PE=1 SV=2			2	99	TVMVNIENPEGIPVK				-0.00272225	1638.86	820.438	1638.87	820.44	2	14	1.1.1.2650.40	45.5527	1089.46	857.12	45.66	0.25	1732.17
23	46.94	46.94	27.42	22.07	19.78	sp|P01024|CO3_HUMAN	Complement C3 OS=Homo sapiens GN=C3 PE=1 SV=2			2	99	VELLHNPAFCSLATTK	Deamidated(N)@6; Carbamidomethyl(C)@10			0.00725993	1800.92	601.312	1800.91	601.31	3	10	1.1.1.2663.15	46.1696	1166.01	1016.87	46.25	0.44	2028.67
23	46.94	46.94	27.42	22.07	19.78	sp|P01024|CO3_HUMAN	Complement C3 OS=Homo sapiens GN=C3 PE=1 SV=2			2	99	VFLDCCNYITELRR	Carbamidomethyl(C)@5; Carbamidomethyl(C)@6; Arg-loss@C-term		missed R-R@13	-0.00501465	1701.78	851.898	1701.79	851.9	2	14	1.1.1.2842.25	54.8698	537.62	348.13	55.07	0.53	919.098
23	46.94	46.94	27.42	22.07	19.78	sp|P01024|CO3_HUMAN	Complement C3 OS=Homo sapiens GN=C3 PE=1 SV=2			2	99	VPVAVQGEDTVQSLTQGDGVAK				-6.32309e-05	2197.12	733.381	2197.12	733.381	3	20	1.1.1.2672.34	46.6257	2609.37	2310.92	46.54	0.34	4820.45
23	46.94	46.94	27.42	22.07	19.78	sp|P01024|CO3_HUMAN	Complement C3 OS=Homo sapiens GN=C3 PE=1 SV=2			2	99	VSHSEDDCLAFK	Carbamidomethyl(C)@8			0.00122624	1406.61	469.879	1406.61	469.878	3	16	1.1.1.2238.20	25.6252	2145.93	1600.23	25.56	0.15	1416.82
23	46.94	46.94	27.42	22.07	19.78	sp|P01024|CO3_HUMAN	Complement C3 OS=Homo sapiens GN=C3 PE=1 SV=2			1.60206	98.86	VTIKPAPETEK				0.000696763	1211.68	404.9	1211.68	404.899	3	8	1.1.1.2037.11	15.9196	1224.46	985.8	16	0.38	858.226
23	46.94	46.94	27.42	22.07	19.78	sp|P01024|CO3_HUMAN	Complement C3 OS=Homo sapiens GN=C3 PE=1 SV=2			1.50864	98.95	DFDFVPPVVR				-0.000626851	1189.61	595.813	1189.61	595.814	2	9	1.1.1.2871.16	56.2617	755.38	529.82	56.39	0.44	2855.55
23	46.94	46.94	27.42	22.07	19.78	sp|P01024|CO3_HUMAN	Complement C3 OS=Homo sapiens GN=C3 PE=1 SV=2			1.46852	98.92	ADIGCTPGSGK	Carbamidomethyl(C)@5			-0.01197	1061.47	531.742	1061.48	531.748	2	8	1.1.1.2014.19	14.8277	369.98	366.29	15.08	0.54	885.18
23	46.94	46.94	27.42	22.07	19.78	sp|P01024|CO3_HUMAN	Complement C3 OS=Homo sapiens GN=C3 PE=1 SV=2			1.35655	97.7	CAEENCFIQK	Carbamidomethyl(C)@1; Carbamidomethyl(C)@6			0.00123524	1297.54	649.779	1297.54	649.779	2	9	1.1.1.2233.36	25.3983	575.25	568.27	25.36	0.19	1026.92
23	46.94	46.94	27.42	22.07	19.78	sp|P01024|CO3_HUMAN	Complement C3 OS=Homo sapiens GN=C3 PE=1 SV=2			1.35655	97.7	ISLPESLK				-0.000857684	885.516	443.765	885.517	443.766	2	10	1.1.1.2478.6	37.2016	2275.35	2087.94	37.33	0.43	1000.78
23	46.94	46.94	27.42	22.07	19.78	sp|P01024|CO3_HUMAN	Complement C3 OS=Homo sapiens GN=C3 PE=1 SV=2			1.31876	98.06	AYYENSPQQVFSTEFEVK				0.0054596	2165	722.674	2165	722.672	3	8	1.1.1.2849.32	55.2052	382.44	223.52	55.12	0.29	970.662
23	46.94	46.94	27.42	22.07	19.78	sp|P01024|CO3_HUMAN	Complement C3 OS=Homo sapiens GN=C3 PE=1 SV=2			1.05552	95.36	TFISPIK				-0.00149783	804.473	403.244	804.475	403.245	2	8	1.1.1.2429.7	34.8135	1689.16	1568.45	34.75	0.39	1437.54
23	46.94	46.94	27.42	22.07	19.78	sp|P01024|CO3_HUMAN	Complement C3 OS=Homo sapiens GN=C3 PE=1 SV=2			0.0259491	99	FISLGEACKK	Carbamidomethyl(C)@8; Lys-loss@C-term		missed K-K@9	-0.00155619	1023.5	512.76	1023.51	512.76	2	10	1.1.1.2422.18	34.4788	1437.44	1402.53	34.51	0.54	1454.16
23	46.94	46.94	27.42	22.07	19.78	sp|P01024|CO3_HUMAN	Complement C3 OS=Homo sapiens GN=C3 PE=1 SV=2			0	99	ILLQGTPVAQMTEDAVDAER				-0.00183133	2156.08	719.699	2156.08	719.7	3	18	1.1.1.2963.18	60.7764	1192.53	833.87	60.95	0.4	1619.91
23	46.94	46.94	27.42	22.07	19.78	sp|P01024|CO3_HUMAN	Complement C3 OS=Homo sapiens GN=C3 PE=1 SV=2			0	99	TVMVNIENPEGIPVK	Oxidation(M)@3			-0.00366237	1654.86	828.435	1654.86	828.437	2	13	1.1.1.2578.36	42.0545	826.19	574.68	42.21	0.73	1506.28
23	46.94	46.94	27.42	22.07	19.78	sp|P01024|CO3_HUMAN	Complement C3 OS=Homo sapiens GN=C3 PE=1 SV=2			0	99	VELLHNPAFCSLATTK	Carbamidomethyl(C)@10			-0.00352074	1799.92	600.981	1799.92	600.982	3	14	1.1.1.2662.15	46.1212	1709.86	1297.57	46.25	0.44	2019.97
79	18.35	18.4	43.9	41.06	34.96	sp|Q00059|TFAM_HUMAN	Transcription factor A, mitochondrial OS=Homo sapiens GN=TFAM PE=1 SV=1			2	99	AEWQVYKEEISR			missed K-E@7	0.000908111	1536.76	513.26	1536.76	513.26	3	13	1.1.1.2496.16	38.069	3868.4	3792.58	38.1	0.24	2996.99
79	18.35	18.4	43.9	41.06	34.96	sp|Q00059|TFAM_HUMAN	Transcription factor A, mitochondrial OS=Homo sapiens GN=TFAM PE=1 SV=1			2	99	EQLTPSQIMSLEK				-0.00328958	1502.76	752.388	1502.77	752.39	2	16	1.1.1.2656.40	45.8492	3839.48	3001.62	45.95	0.69	3883
79	18.35	18.4	43.9	41.06	34.96	sp|Q00059|TFAM_HUMAN	Transcription factor A, mitochondrial OS=Homo sapiens GN=TFAM PE=1 SV=1			2	99	FKEQLTPSQIMSLEK			missed K-E@2	-0.000569099	1777.93	593.65	1777.93	593.65	3	17	1.1.1.2640.20	45.0486	5364.31	5010.9	44.98	0.25	4444.22
79	18.35	18.4	43.9	41.06	34.96	sp|Q00059|TFAM_HUMAN	Transcription factor A, mitochondrial OS=Homo sapiens GN=TFAM PE=1 SV=1			2	99	NLSDSEKELYIQHAK			missed K-E@7	-0.00161894	1773.89	444.479	1773.89	444.48	4	11	1.1.1.2323.9	29.6965	2166.1	1422.3	29.78	0.2	1394.91
79	18.35	18.4	43.9	41.06	34.96	sp|Q00059|TFAM_HUMAN	Transcription factor A, mitochondrial OS=Homo sapiens GN=TFAM PE=1 SV=1			2	99	SAYNVYVAER				-0.00256395	1170.56	586.289	1170.57	586.291	2	14	1.1.1.2339.9	30.4754	3549.36	3021.11	30.36	0.48	2413.05
79	18.35	18.4	43.9	41.06	34.96	sp|Q00059|TFAM_HUMAN	Transcription factor A, mitochondrial OS=Homo sapiens GN=TFAM PE=1 SV=1			2	99	SWEEQMIEVGR				0.00253394	1362.63	455.216	1362.62	455.215	3	9	1.1.1.2704.9	48.1641	913.33	516.9	48.34	0.24	605.552
79	18.35	18.4	43.9	41.06	34.96	sp|Q00059|TFAM_HUMAN	Transcription factor A, mitochondrial OS=Homo sapiens GN=TFAM PE=1 SV=1			1.65758	99	IYQDAYR				-0.00149454	927.443	464.729	927.445	464.73	2	10	1.1.1.2111.18	19.4969	3635.99	3308.47	19.57	0.24	2338.4
79	18.35	18.4	43.9	41.06	34.96	sp|Q00059|TFAM_HUMAN	Transcription factor A, mitochondrial OS=Homo sapiens GN=TFAM PE=1 SV=1			1.55284	99	AEWQVYK				-0.000505745	922.454	462.235	922.455	462.235	2	10	1.1.1.2375.4	32.1953	1357.45	1064.01	32.09	0.48	1224.76
79	18.35	18.4	43.9	41.06	34.96	sp|Q00059|TFAM_HUMAN	Transcription factor A, mitochondrial OS=Homo sapiens GN=TFAM PE=1 SV=1			1.46852	99	EQLPIFK				-0.00294298	873.493	437.754	873.496	437.755	2	9	1.1.1.2550.3	40.6687	5092.15	4399.39	40.81	0.53	1949.43
79	18.35	18.4	43.9	41.06	34.96	sp|Q00059|TFAM_HUMAN	Transcription factor A, mitochondrial OS=Homo sapiens GN=TFAM PE=1 SV=1			0.35164	99	SSVLASCPK	Carbamidomethyl(C)@7		cleaved F-S@N-term	0.00144315	947.476	474.745	947.475	474.745	2	11	1.1.1.2083.7	18.1319	1449.24	1313.86	18.31	0.72	1406.08
100	14.54	14.67	26.74	22.98	21.66	sp|P26599|PTBP1_HUMAN	Polypyrimidine tract-binding protein 1 OS=Homo sapiens GN=PTBP1 PE=1 SV=1			2	99	KLPIDVTEGEVISLGLPFGK			missed K-L@1	0.000212673	2111.19	704.737	2111.19	704.737	3	22	1.1.1.3083.5	66.7254	845.64	815.85	66.75	0.3	958.966
100	14.54	14.67	26.74	22.98	21.66	sp|P26599|PTBP1_HUMAN	Polypyrimidine tract-binding protein 1 OS=Homo sapiens GN=PTBP1 PE=1 SV=1			2	99	LSLDGQNIYNACCTLR	Carbamidomethyl(C)@12; Carbamidomethyl(C)@13			-0.0223952	1896.86	949.437	1896.88	949.448	2	14	1.1.1.2669.39	46.4842	1599.63	1430.45	46.83	0.49	2132.11
100	14.54	14.67	26.74	22.98	21.66	sp|P26599|PTBP1_HUMAN	Polypyrimidine tract-binding protein 1 OS=Homo sapiens GN=PTBP1 PE=1 SV=1			2	99	VTNLLMLK				-0.00293068	930.554	466.284	930.557	466.286	2	13	1.1.1.2652.15	45.6259	6514.92	6461.61	45.61	0.49	2996.99
100	14.54	14.67	26.74	22.98	21.66	sp|P26599|PTBP1_HUMAN	Polypyrimidine tract-binding protein 1 OS=Homo sapiens GN=PTBP1 PE=1 SV=1			1.92082	99	DYGNSPLHR				-1.72296e-05	1057.49	353.505	1057.49	353.505	3	11	1.1.1.2100.3	18.9473	3337.64	3322.54	18.94	0.25	3117.89
100	14.54	14.67	26.74	22.98	21.66	sp|P26599|PTBP1_HUMAN	Polypyrimidine tract-binding protein 1 OS=Homo sapiens GN=PTBP1 PE=1 SV=1			1.72125	99	GQPIYIQFSNHK				-0.00410938	1430.73	477.916	1430.73	477.917	3	10	1.1.1.2460.7	36.3291	2651.33	1863.39	36.23	0.34	1135.88
100	14.54	14.67	26.74	22.98	21.66	sp|P26599|PTBP1_HUMAN	Polypyrimidine tract-binding protein 1 OS=Homo sapiens GN=PTBP1 PE=1 SV=1			1.45593	99	NNQFQALLQYADPVSAQHAK				0.000892565	2242.11	748.379	2242.11	748.378	3	11	1.1.1.2906.28	57.9714	605.46	590.71	57.94	0.73	1866.34
100	14.54	14.67	26.74	22.98	21.66	sp|P26599|PTBP1_HUMAN	Polypyrimidine tract-binding protein 1 OS=Homo sapiens GN=PTBP1 PE=1 SV=1			1.29243	99	VLFSSNGGVVK	Deamidated(N)@6			-0.000520757	1106.6	554.306	1106.6	554.306	2	14	1.1.1.2464.13	36.5276	9673.88	7501.66	36.61	0.24	4383.01
100	14.54	14.67	26.74	22.98	21.66	sp|P26599|PTBP1_HUMAN	Polypyrimidine tract-binding protein 1 OS=Homo sapiens GN=PTBP1 PE=1 SV=1			1.00436	99	MDGIVPDIAVGTK	Acetyl@N-term	Acetyl@1		-0.000729885	1356.7	679.355	1356.7	679.355	2	13	1.1.1.2944.18	59.8335	1531.07	1283.9	59.96	0.44	1618.59
100	14.54	14.67	26.74	22.98	21.66	sp|P26599|PTBP1_HUMAN	Polypyrimidine tract-binding protein 1 OS=Homo sapiens GN=PTBP1 PE=1 SV=1			0.860121	96.03	IITFTK				-0.00212589	721.435	361.725	721.437	361.726	2	6	1.1.1.2263.2	26.8107	2772.22	2753.22	26.81	0.33	1290.1
100	14.54	14.67	26.74	22.98	21.66	sp|P26599|PTBP1_HUMAN	Polypyrimidine tract-binding protein 1 OS=Homo sapiens GN=PTBP1 PE=1 SV=1			0	99	VLFSSNGGVVK				-0.00076052	1105.61	553.813	1105.61	553.814	2	10	1.1.1.2411.5	33.9357	906.75	675.64	33.78	0.43	1383.69
91	16.85	16.92	24.77	23.51	21.88	sp|P25705|ATPA_HUMAN	ATP synthase subunit alpha, mitochondrial OS=Homo sapiens GN=ATP5A1 PE=1 SV=1			2	99	EVAAFAQFGSDLDAATQQLLSR				0.00313049	2337.16	780.062	2337.16	780.061	3	22	1.1.1.3270.7	75.903	339.36	302.63	75.88	0.19	731.872
91	16.85	16.92	24.77	23.51	21.88	sp|P25705|ATPA_HUMAN	ATP synthase subunit alpha, mitochondrial OS=Homo sapiens GN=ATP5A1 PE=1 SV=1			2	99	NVQAEEMVEFSSGLK				-0.00336103	1666.78	834.399	1666.79	834.401	2	12	1.1.1.2738.32	49.8391	31.0538	31.0538			856.005
91	16.85	16.92	24.77	23.51	21.88	sp|P25705|ATPA_HUMAN	ATP synthase subunit alpha, mitochondrial OS=Homo sapiens GN=ATP5A1 PE=1 SV=1			2	99	TGAIVDVPVGEELLGR				-0.00380553	1623.88	812.947	1623.88	812.949	2	11	1.1.1.2864.38	55.941	730.82	596.65	56.05	0.39	1748.14
91	16.85	16.92	24.77	23.51	21.88	sp|P25705|ATPA_HUMAN	ATP synthase subunit alpha, mitochondrial OS=Homo sapiens GN=ATP5A1 PE=1 SV=1			2	99	TGTAEMSSILEER				-0.00143212	1422.66	712.34	1422.67	712.34	2	16	1.1.1.2587.19	42.4886	1474.68	754.23	42.64	0.43	2180.1
91	16.85	16.92	24.77	23.51	21.88	sp|P25705|ATPA_HUMAN	ATP synthase subunit alpha, mitochondrial OS=Homo sapiens GN=ATP5A1 PE=1 SV=1			2	99	TSIAIDTIINQK				0.000297577	1315.74	658.875	1315.73	658.875	2	14	1.1.1.2660.33	46.0403	929.68	909.01	46.1	0.34	2086
91	16.85	16.92	24.77	23.51	21.88	sp|P25705|ATPA_HUMAN	ATP synthase subunit alpha, mitochondrial OS=Homo sapiens GN=ATP5A1 PE=1 SV=1			2	99	VVDALGNAIDGK				0.00299929	1170.63	586.321	1170.62	586.32	2	18	1.1.1.2438.26	35.2753	1807.82	1584.93	35.35	0.34	2482.21
91	16.85	16.92	24.77	23.51	21.88	sp|P25705|ATPA_HUMAN	ATP synthase subunit alpha, mitochondrial OS=Homo sapiens GN=ATP5A1 PE=1 SV=1			1.74473	99	HALIIYDDLSK				-0.00397843	1286.68	644.349	1286.69	644.351	2	14	1.1.1.2517.19	39.0979	1207.33	1085.94	39.07	0.43	2134.78
91	16.85	16.92	24.77	23.51	21.88	sp|P25705|ATPA_HUMAN	ATP synthase subunit alpha, mitochondrial OS=Homo sapiens GN=ATP5A1 PE=1 SV=1			1.61979	99	AVDSLVPIGR				-0.00742107	1025.58	513.797	1025.59	513.801	2	11	1.1.1.2504.10	38.4586	1691.42	1681.22	38.44	0.35	2399.25
91	16.85	16.92	24.77	23.51	21.88	sp|P25705|ATPA_HUMAN	ATP synthase subunit alpha, mitochondrial OS=Homo sapiens GN=ATP5A1 PE=1 SV=1			1.4318	98.69	VLSIGDGIAR				0.0137017	999.585	500.8	999.571	500.793	2	11	1.1.1.2462.6	36.4294	3051.61	2700.71	36.52	0.19	2631.03
50	25.84	25.89	46.55	40.92	38.11	sp|P38159|RBMX_HUMAN	RNA-binding motif protein, X chromosome OS=Homo sapiens GN=RBMX PE=1 SV=3			2	99	ALEAVFGK				-0.00146015	833.463	417.739	833.465	417.74	2	11	1.1.1.2455.2	36.0845	4494.95	3426.45	35.98	0.29	1621.47
50	25.84	25.89	46.55	40.92	38.11	sp|P38159|RBMX_HUMAN	RNA-binding motif protein, X chromosome OS=Homo sapiens GN=RBMX PE=1 SV=3			2	99	DRDYSDHPSGGSYR			missed R-D@2	0.00418452	1610.68	403.676	1610.67	403.675	4	18	1.1.1.2005.9	14.3689	1043.84	565.43	14.49	0.2	957.076
50	25.84	25.89	46.55	40.92	38.11	sp|P38159|RBMX_HUMAN	RNA-binding motif protein, X chromosome OS=Homo sapiens GN=RBMX PE=1 SV=3			2	99	GFAFVTFESPADAK				-0.000807233	1485.71	743.864	1485.71	743.864	2	19	1.1.1.2865.30	55.9816	2731.22	1354.06	55.76	0.34	2717.18
50	25.84	25.89	46.55	40.92	38.11	sp|P38159|RBMX_HUMAN	RNA-binding motif protein, X chromosome OS=Homo sapiens GN=RBMX PE=1 SV=3			2	99	GGHMDDGGYSMNFNMSSSR				0.00776457	2048.79	683.936	2048.78	683.933	3	14	1.1.1.2499.30	38.2308	915.33	835.16	38.25	0.15	2532.7
50	25.84	25.89	46.55	40.92	38.11	sp|P38159|RBMX_HUMAN	RNA-binding motif protein, X chromosome OS=Homo sapiens GN=RBMX PE=1 SV=3			2	99	GPPPSYGGSSR				0.00216305	1060.5	531.255	1060.49	531.254	2	10	1.1.1.1993.16	13.7971	722.21	462.31	13.95	0.39	629.721
50	25.84	25.89	46.55	40.92	38.11	sp|P38159|RBMX_HUMAN	RNA-binding motif protein, X chromosome OS=Homo sapiens GN=RBMX PE=1 SV=3			2	99	IVEVLLMK				2.92966e-05	943.578	472.796	943.578	472.796	2	11	1.1.1.2683.9	47.1356	5231.23	2566.22	47.32	0.34	1117.98
50	25.84	25.89	46.55	40.92	38.11	sp|P38159|RBMX_HUMAN	RNA-binding motif protein, X chromosome OS=Homo sapiens GN=RBMX PE=1 SV=3			2	99	LFIGGLNTETNEK				-0.000726269	1434.73	718.375	1434.74	718.375	2	18	1.1.1.2577.41	42.0104	4753.08	4183.1	41.92	0.44	3118.61
50	25.84	25.89	46.55	40.92	38.11	sp|P38159|RBMX_HUMAN	RNA-binding motif protein, X chromosome OS=Homo sapiens GN=RBMX PE=1 SV=3			2	99	SDLYSSGR				-0.00129003	883.402	442.708	883.404	442.709	2	9	1.1.1.2053.16	16.6969	1044.04	987.68	16.63	0.34	981.772
50	25.84	25.89	46.55	40.92	38.11	sp|P38159|RBMX_HUMAN	RNA-binding motif protein, X chromosome OS=Homo sapiens GN=RBMX PE=1 SV=3			2	99	VEQATKPSFESGR				4.03731e-05	1434.71	479.244	1434.71	479.244	3	14	1.1.1.2088.14	18.3851	4181.73	3599.32	18.31	0.24	2288.13
50	25.84	25.89	46.55	40.92	38.11	sp|P38159|RBMX_HUMAN	RNA-binding motif protein, X chromosome OS=Homo sapiens GN=RBMX PE=1 SV=3			2	99	YDDYSSSR				-0.000822593	991.387	496.701	991.388	496.701	2	9	1.1.1.2006.9	14.4167	548.94	435.91	14.49	0.25	736.878
50	25.84	25.89	46.55	40.92	38.11	sp|P38159|RBMX_HUMAN	RNA-binding motif protein, X chromosome OS=Homo sapiens GN=RBMX PE=1 SV=3			1.92082	99	DSYGGPPR				-0.000726599	847.382	424.698	847.382	424.698	2	8	1.1.1.2019.13	15.0514	711.25	689.94	15.03	0.44	1017.13
50	25.84	25.89	46.55	40.92	38.11	sp|P38159|RBMX_HUMAN	RNA-binding motif protein, X chromosome OS=Homo sapiens GN=RBMX PE=1 SV=3			1.85387	99	DSYESYGNSR				-0.00320707	1176.47	589.24	1176.47	589.241	2	9	1.1.1.2099.38	18.9328	618.7	556.56	18.99	0.34	1223.1
50	25.84	25.89	46.55	40.92	38.11	sp|P38159|RBMX_HUMAN	RNA-binding motif protein, X chromosome OS=Homo sapiens GN=RBMX PE=1 SV=3			1.42022	98.87	DVYLSPR				-0.000525676	848.439	425.227	848.439	425.227	2	7	1.1.1.2233.11	25.3733	2396.47	2100.64	25.26	0.67	1439.63
50	25.84	25.89	46.55	40.92	38.11	sp|P38159|RBMX_HUMAN	RNA-binding motif protein, X chromosome OS=Homo sapiens GN=RBMX PE=1 SV=3			0.542118	98.56	VEADRPGK	Acetyl@N-term	Acetyl@2	cleaved M-V@N-term	-0.00116525	912.465	457.24	912.466	457.241	2	8	1.1.1.2024.13	15.296	1659.43	1640.75	15.28	0.34	1283.79
41	29.9	29.91	25.35	20.61	18.05	sp|P09874|PARP1_HUMAN	Poly [ADP-ribose] polymerase 1 OS=Homo sapiens GN=PARP1 PE=1 SV=4			2	99	AEPVEVVAPR				-0.00409791	1065.58	533.796	1065.58	533.798	2	12	1.1.1.2247.30	26.0706	2836.29	1785.99	25.99	0.24	1651.07
41	29.9	29.91	25.35	20.61	18.05	sp|P09874|PARP1_HUMAN	Poly [ADP-ribose] polymerase 1 OS=Homo sapiens GN=PARP1 PE=1 SV=4			2	99	AMVEYEIDLQK				0.00332443	1337.66	669.836	1337.65	669.834	2	13	1.1.1.2604.8	43.2936	1447.85	831.58	43.56	0.82	1801.61
41	29.9	29.91	25.35	20.61	18.05	sp|P09874|PARP1_HUMAN	Poly [ADP-ribose] polymerase 1 OS=Homo sapiens GN=PARP1 PE=1 SV=4			2	99	GFSLLATEDK				-0.00179013	1079.55	540.781	1079.55	540.782	2	10	1.1.1.2579.18	42.0853	1133.89	1051.5	42.07	0.24	1148.06
41	29.9	29.91	25.35	20.61	18.05	sp|P09874|PARP1_HUMAN	Poly [ADP-ribose] polymerase 1 OS=Homo sapiens GN=PARP1 PE=1 SV=4			2	99	GIYFADMVSK				-0.00325701	1129.54	565.779	1129.55	565.781	2	9	1.1.1.2697.18	47.8264	1483.35	1271.56	47.9	0.44	1134.91
41	29.9	29.91	25.35	20.61	18.05	sp|P09874|PARP1_HUMAN	Poly [ADP-ribose] polymerase 1 OS=Homo sapiens GN=PARP1 PE=1 SV=4			2	99	KFYPLEIDYGQDEEAVK			missed K-F@1	0.0042427	2042.99	682.003	2042.98	682.002	3	14	1.1.1.2699.35	47.9431	965.39	964.48	47.95	0.35	1851.82
41	29.9	29.91	25.35	20.61	18.05	sp|P09874|PARP1_HUMAN	Poly [ADP-ribose] polymerase 1 OS=Homo sapiens GN=PARP1 PE=1 SV=4			2	99	MAIMVQSPMFDGK				-0.00118591	1453.68	727.845	1453.68	727.846	2	12	1.1.1.2762.25	50.9918	489.31	470.54	50.96	0.43	986.874
41	29.9	29.91	25.35	20.61	18.05	sp|P09874|PARP1_HUMAN	Poly [ADP-ribose] polymerase 1 OS=Homo sapiens GN=PARP1 PE=1 SV=4			2	99	MIFDVESMK				0.00406315	1098.51	550.264	1098.51	550.262	2	8	1.1.1.2716.10	48.7486	2024.81	1329.71	48.54	0.58	1536.53
41	29.9	29.91	25.35	20.61	18.05	sp|P09874|PARP1_HUMAN	Poly [ADP-ribose] polymerase 1 OS=Homo sapiens GN=PARP1 PE=1 SV=4			2	99	NREELGFRPEYSASQLK			missed R-E@2	0.000457174	2023.01	506.76	2023.01	506.76	4	12	1.1.1.2424.16	34.5754	1352.05	1343.89	34.56	0.25	1969.6
41	29.9	29.91	25.35	20.61	18.05	sp|P09874|PARP1_HUMAN	Poly [ADP-ribose] polymerase 1 OS=Homo sapiens GN=PARP1 PE=1 SV=4			2	99	NTHATTHNAYDLEVIDIFK				-0.00522033	2201.07	551.275	2201.08	551.276	4	13	1.1.1.2857.5	55.5684	722.74	576.94	55.65	0.24	988.676
41	29.9	29.91	25.35	20.61	18.05	sp|P09874|PARP1_HUMAN	Poly [ADP-ribose] polymerase 1 OS=Homo sapiens GN=PARP1 PE=1 SV=4			2	99	SDAYYCTGDVTAWTK	Carbamidomethyl(C)@6			0.00417551	1736.74	869.377	1736.74	869.375	2	13	1.1.1.2627.40	44.4262	734.38	604.56	44.34	0.35	2732
41	29.9	29.91	25.35	20.61	18.05	sp|P09874|PARP1_HUMAN	Poly [ADP-ribose] polymerase 1 OS=Homo sapiens GN=PARP1 PE=1 SV=4			2	99	TLGDFAAEYAK				-0.00082924	1184.57	593.293	1184.57	593.293	2	11	1.1.1.2592.12	42.704	4269.65	3770.03	42.59	0.58	3125.16
41	29.9	29.91	25.35	20.61	18.05	sp|P09874|PARP1_HUMAN	Poly [ADP-ribose] polymerase 1 OS=Homo sapiens GN=PARP1 PE=1 SV=4			2	99	VVDRDSEEAEIIR			missed R-D@4	-0.00911042	1529.76	510.927	1529.77	510.93	3	16	1.1.1.2244.22	25.9175	793.95	701.1	25.89	0.24	1861.3
41	29.9	29.91	25.35	20.61	18.05	sp|P09874|PARP1_HUMAN	Poly [ADP-ribose] polymerase 1 OS=Homo sapiens GN=PARP1 PE=1 SV=4			2	99	VVSEDFLQDVSASTK				-0.00494136	1623.79	542.272	1623.8	542.274	3	9	1.1.1.2736.16	49.7186	544.96	519.02	49.85	0.49	1939.7
41	29.9	29.91	25.35	20.61	18.05	sp|P09874|PARP1_HUMAN	Poly [ADP-ribose] polymerase 1 OS=Homo sapiens GN=PARP1 PE=1 SV=4			1.36653	98.1	QQVPSGESAILDR				-0.00375244	1398.71	700.361	1398.71	700.362	2	8	1.1.1.2385.35	32.7048	967.27	883.93	32.57	0.68	1524.64
41	29.9	29.91	25.35	20.61	18.05	sp|P09874|PARP1_HUMAN	Poly [ADP-ribose] polymerase 1 OS=Homo sapiens GN=PARP1 PE=1 SV=4			1.11351	96.7	EELGFRPEYSASQLK				-0.0119962	1752.86	585.293	1752.87	585.297	3	12	1.1.1.2501.27	38.3271	15490.4	6398.31	38.45	0.2	5483.81
119	12.83	12.98	43.84	36.95	34.24	sp|P00738|HPT_HUMAN	Haptoglobin OS=Homo sapiens GN=HP PE=1 SV=1			2	99	DIAPTLTLYVGK				-0.00168135	1289.72	645.868	1289.72	645.869	2	10	1.1.1.2768.27	51.2779	790.17	756.73	51.25	0.19	1721.97
119	12.83	12.98	43.84	36.95	34.24	sp|P00738|HPT_HUMAN	Haptoglobin OS=Homo sapiens GN=HP PE=1 SV=1			2	99	SPVGVQPILNEHTFCAGMSK	Deamidated(N)@10; Carbamidomethyl(C)@15			0.01747	2172.05	725.024	2172.03	725.019	3	16	1.1.1.2649.32	45.4959	2177.35	2147.03	45.51	0.29	3568.91
119	12.83	12.98	43.84	36.95	34.24	sp|P00738|HPT_HUMAN	Haptoglobin OS=Homo sapiens GN=HP PE=1 SV=1			2	99	TEGDGVYTLNNEK				-0.00144272	1438.66	720.335	1438.66	720.336	2	16	1.1.1.2243.38	25.8852	1755.63	1105.06	25.99	0.19	1485.86
119	12.83	12.98	43.84	36.95	34.24	sp|P00738|HPT_HUMAN	Haptoglobin OS=Homo sapiens GN=HP PE=1 SV=1			2	99	VTSIQDWVQK				-0.00168187	1202.63	602.321	1202.63	602.322	2	14	1.1.1.2546.12	40.483	13892.1	4026.28	40.13	0.34	5378.28
119	12.83	12.98	43.84	36.95	34.24	sp|P00738|HPT_HUMAN	Haptoglobin OS=Homo sapiens GN=HP PE=1 SV=1			2	99	YVMLPVADQDQCIR	Carbamidomethyl(C)@12			-0.00340741	1706.81	569.943	1706.81	569.945	3	15	1.1.1.2639.18	44.9977	1863.6	1612.48	45.07	0.34	2142.13
119	12.83	12.98	43.84	36.95	34.24	sp|P00738|HPT_HUMAN	Haptoglobin OS=Homo sapiens GN=HP PE=1 SV=1			1.05061	97.8	AVGDKLPECEAVCGKPK	Carbamidomethyl(C)@9; Carbamidomethyl(C)@13		missed K-L@5	-0.000177402	1856.91	465.235	1856.91	465.235	4	12	1.1.1.2184.18	23.0342	1365.09	1357.68	23.02	0.19	2437.91
119	12.83	12.98	43.84	36.95	34.24	sp|P00738|HPT_HUMAN	Haptoglobin OS=Homo sapiens GN=HP PE=1 SV=1			0.798603	96.87	VMPICLPSK	Carbamidomethyl(C)@5			-0.0014269	1043.55	522.782	1043.55	522.783	2	8	1.1.1.2506.7	38.5523	4128.07	2912.82	38.64	0.24	2212.37
119	12.83	12.98	43.84	36.95	34.24	sp|P00738|HPT_HUMAN	Haptoglobin OS=Homo sapiens GN=HP PE=1 SV=1			0.0996329	99	VDSGNDVTDIADDGCPKPPEIAHGYVEHSVR	Carbamidomethyl(C)@15		cleaved A-V@N-term	0.00196387	3348.53	670.714	3348.53	670.714	5	21	1.1.1.2501.34	38.3341	2297.42	2020.1	38.29	0.25	4790.02
119	12.83	12.98	43.84	36.95	34.24	sp|P00738|HPT_HUMAN	Haptoglobin OS=Homo sapiens GN=HP PE=1 SV=1			0.00612309	99	TEGDGVYTLNDKK	Lys-loss@C-term		missed K-K@12	-0.0232867	1310.58	656.295	1310.6	656.307	2	17	1.1.1.2271.10	27.218	767.89	506.35	26.95	0.53	803.496
119	12.83	12.98	43.84	36.95	34.24	sp|P00738|HPT_HUMAN	Haptoglobin OS=Homo sapiens GN=HP PE=1 SV=1			0	99	SPVGVQPILNEHTFCAGMSK	Carbamidomethyl(C)@15			-0.00173203	2171.05	724.69	2171.05	724.691	3	17	1.1.1.2651.40	45.6016	2909.3	2199.25	45.51	0.29	3853.4
119	12.83	12.98	43.84	36.95	34.24	sp|P00738|HPT_HUMAN	Haptoglobin OS=Homo sapiens GN=HP PE=1 SV=1			0	99	SPVGVQPILNEHTFCAGMSK	Carbamidomethyl(C)@15; Oxidation(M)@18			-0.0024762	2187.04	730.021	2187.05	730.022	3	16	1.1.1.2567.33	41.5151	1790.88	1687.95	41.48	0.29	2575.68
119	12.83	12.98	43.84	36.95	34.24	sp|P00738|HPT_HUMAN	Haptoglobin OS=Homo sapiens GN=HP PE=1 SV=1			0	99	TEGDGVYTLNDKK			missed K-K@12	-0.00272143	1438.69	480.571	1438.69	480.572	3	9	1.1.1.2158.24	21.7778	856.92	744.83	21.85	0.25	940.891
38	31.82	31.9	27.49	26.03	20.78	tr|A8MXP9|A8MXP9_HUMAN; sp|P43243|MATR3_HUMAN	Matrin-3 OS=Homo sapiens GN=MATR3 PE=1 SV=1; Matrin-3 OS=Homo sapiens GN=MATR3 PE=1 SV=2			2	99	EDAMAMVDHCLK	Carbamidomethyl(C)@10			-0.00234233	1418.6	473.873	1418.6	473.874	3	12	1.1.1.2552.3	40.7689	1283.49	1217.96	40.71	0.38	944.894
38	31.82	31.9	27.49	26.03	20.78	tr|A8MXP9|A8MXP9_HUMAN; sp|P43243|MATR3_HUMAN	Matrin-3 OS=Homo sapiens GN=MATR3 PE=1 SV=1; Matrin-3 OS=Homo sapiens GN=MATR3 PE=1 SV=2			2	99	GDADQASNILASFGLSAR				-0.00206518	1791.87	598.298	1791.88	598.299	3	16	1.1.1.3045.7	64.8238	434.48	289.14	64.99	0.4	704.371
38	31.82	31.9	27.49	26.03	20.78	tr|A8MXP9|A8MXP9_HUMAN; sp|P43243|MATR3_HUMAN	Matrin-3 OS=Homo sapiens GN=MATR3 PE=1 SV=1; Matrin-3 OS=Homo sapiens GN=MATR3 PE=1 SV=2			2	99	GNLGAGNGNLQGPR	Deamidated(N)@9			-0.0112318	1324.64	663.326	1324.65	663.331	2	13	1.1.1.2177.37	22.7158	1015.7	717.63	22.77	0.68	1182.64
38	31.82	31.9	27.49	26.03	20.78	tr|A8MXP9|A8MXP9_HUMAN; sp|P43243|MATR3_HUMAN	Matrin-3 OS=Homo sapiens GN=MATR3 PE=1 SV=1; Matrin-3 OS=Homo sapiens GN=MATR3 PE=1 SV=2			2	99	GPLPLSSQHR				-0.000371512	1090.59	364.537	1090.59	364.537	3	10	1.1.1.2141.4	20.9242	812.37	679.02	20.63	0.97	960.221
38	31.82	31.9	27.49	26.03	20.78	tr|A8MXP9|A8MXP9_HUMAN; sp|P43243|MATR3_HUMAN	Matrin-3 OS=Homo sapiens GN=MATR3 PE=1 SV=1; Matrin-3 OS=Homo sapiens GN=MATR3 PE=1 SV=2			2	99	GPSLNPVLDYDHGSR				0.00485218	1625.78	542.936	1625.78	542.934	3	19	1.1.1.2473.10	36.9707	3101.14	1548.87	36.8	0.24	1933.08
38	31.82	31.9	27.49	26.03	20.78	tr|A8MXP9|A8MXP9_HUMAN; sp|P43243|MATR3_HUMAN	Matrin-3 OS=Homo sapiens GN=MATR3 PE=1 SV=1; Matrin-3 OS=Homo sapiens GN=MATR3 PE=1 SV=2			2	99	LCSLFYTNEEVAK	Carbamidomethyl(C)@2			-0.00168764	1572.75	787.381	1572.75	787.382	2	13	1.1.1.2636.33	44.8652	2068.01	940.92	45.12	0.34	1727.67
38	31.82	31.9	27.49	26.03	20.78	tr|A8MXP9|A8MXP9_HUMAN; sp|P43243|MATR3_HUMAN	Matrin-3 OS=Homo sapiens GN=MATR3 PE=1 SV=1; Matrin-3 OS=Homo sapiens GN=MATR3 PE=1 SV=2			2	99	RTEEGPTLSYGR			missed R-T@1	-0.00016515	1364.67	455.897	1364.67	455.897	3	11	1.1.1.2170.22	22.3608	1293.16	830.58	22.44	0.15	1008.91
38	31.82	31.9	27.49	26.03	20.78	tr|A8MXP9|A8MXP9_HUMAN; sp|P43243|MATR3_HUMAN	Matrin-3 OS=Homo sapiens GN=MATR3 PE=1 SV=1; Matrin-3 OS=Homo sapiens GN=MATR3 PE=1 SV=2			2	99	SFQQSSLSR				-0.00012848	1038.51	520.262	1038.51	520.262	2	12	1.1.1.2130.23	20.4177	1669.7	994.72	20.29	0.34	903.543
38	31.82	31.9	27.49	26.03	20.78	tr|A8MXP9|A8MXP9_HUMAN; sp|P43243|MATR3_HUMAN	Matrin-3 OS=Homo sapiens GN=MATR3 PE=1 SV=1; Matrin-3 OS=Homo sapiens GN=MATR3 PE=1 SV=2			2	99	SQAFIEMETR				-9.37167e-05	1210.57	606.29	1210.57	606.29	2	13	1.1.1.2460.18	36.3402	2756.76	2662.38	36.37	0.38	3818.22
38	31.82	31.9	27.49	26.03	20.78	tr|A8MXP9|A8MXP9_HUMAN; sp|P43243|MATR3_HUMAN	Matrin-3 OS=Homo sapiens GN=MATR3 PE=1 SV=1; Matrin-3 OS=Homo sapiens GN=MATR3 PE=1 SV=2			2	99	SQESGYYDR				-0.00117765	1103.45	552.733	1103.45	552.733	2	9	1.1.1.2053.26	16.7098	905.81	544.03	16.58	0.24	942.211
38	31.82	31.9	27.49	26.03	20.78	tr|A8MXP9|A8MXP9_HUMAN; sp|P43243|MATR3_HUMAN	Matrin-3 OS=Homo sapiens GN=MATR3 PE=1 SV=1; Matrin-3 OS=Homo sapiens GN=MATR3 PE=1 SV=2			2	99	VIHLSNLPHSGYSDSAVLK				-0.000503678	2036.07	510.024	2036.07	510.025	4	19	1.1.1.2494.8	37.964	3960.13	3391.64	38.05	0.24	3301.64
38	31.82	31.9	27.49	26.03	20.78	tr|A8MXP9|A8MXP9_HUMAN; sp|P43243|MATR3_HUMAN	Matrin-3 OS=Homo sapiens GN=MATR3 PE=1 SV=1; Matrin-3 OS=Homo sapiens GN=MATR3 PE=1 SV=2			2	99	VVHIMDFQR				0.000271257	1143.59	382.203	1143.59	382.203	3	13	1.1.1.2456.2	36.1316	3094.74	2851.24	36.18	0.24	1837.95
38	31.82	31.9	27.49	26.03	20.78	tr|A8MXP9|A8MXP9_HUMAN; sp|P43243|MATR3_HUMAN	Matrin-3 OS=Homo sapiens GN=MATR3 PE=1 SV=1; Matrin-3 OS=Homo sapiens GN=MATR3 PE=1 SV=2			1.82391	99	NYILMR				-0.00341093	808.423	405.219	808.427	405.221	2	7	1.1.1.2412.2	33.9768	1403.76	1050.82	33.83	0.53	882.419
38	31.82	31.9	27.49	26.03	20.78	tr|A8MXP9|A8MXP9_HUMAN; sp|P43243|MATR3_HUMAN	Matrin-3 OS=Homo sapiens GN=MATR3 PE=1 SV=1; Matrin-3 OS=Homo sapiens GN=MATR3 PE=1 SV=2			1.63827	99	MDYEDDRLR			missed R-L@7	0.00371711	1211.53	404.85	1211.52	404.849	3	9	1.1.1.2201.3	23.837	1056.08	947.71	23.74	0.33	1756.45
38	31.82	31.9	27.49	26.03	20.78	tr|A8MXP9|A8MXP9_HUMAN; sp|P43243|MATR3_HUMAN	Matrin-3 OS=Homo sapiens GN=MATR3 PE=1 SV=1; Matrin-3 OS=Homo sapiens GN=MATR3 PE=1 SV=2			1.25964	97.54	FDSEYER				-0.000466042	944.387	473.201	944.388	473.201	2	8	1.1.1.2112.24	19.5502	1165.35	969.09	19.48	0.29	1693.93
38	31.82	31.9	27.49	26.03	20.78	tr|A8MXP9|A8MXP9_HUMAN; sp|P43243|MATR3_HUMAN	Matrin-3 OS=Homo sapiens GN=MATR3 PE=1 SV=1; Matrin-3 OS=Homo sapiens GN=MATR3 PE=1 SV=2			1.10237	96.74	ITPENLPQILLQLK				-0.00149913	1618.96	810.489	1618.97	810.49	2	10	1.1.1.3162.7	70.5923	223.15	162.24	70.66	0.29	436.696
38	31.82	31.9	27.49	26.03	20.78	tr|A8MXP9|A8MXP9_HUMAN; sp|P43243|MATR3_HUMAN	Matrin-3 OS=Homo sapiens GN=MATR3 PE=1 SV=1; Matrin-3 OS=Homo sapiens GN=MATR3 PE=1 SV=2			0	99	GNLGAGNGNLQGPR	Deamidated(N)@7			-0.0112318	1324.64	663.326	1324.65	663.331	2	14	1.1.1.2173.36	22.5201	1015.7	578.32	22.77	0.68	1157.91
38	31.82	31.9	27.49	26.03	20.78	tr|A8MXP9|A8MXP9_HUMAN; sp|P43243|MATR3_HUMAN	Matrin-3 OS=Homo sapiens GN=MATR3 PE=1 SV=1; Matrin-3 OS=Homo sapiens GN=MATR3 PE=1 SV=2			0	99	GNLGAGNGNLQGPR	Deamidated(N)@7; Deamidated(N)@9			0.0186514	1325.65	663.833	1325.63	663.823	2	13	1.1.1.2173.37	22.521	612.95	545.11	22.58	0.63	1050.69
294	4.02	21.47	54.64	50.66	43.24	sp|P68032|ACTC_HUMAN	Actin, alpha cardiac muscle 1 OS=Homo sapiens GN=ACTC1 PE=1 SV=1			2	99	LCYVALDFENEMATAASSSSLEK	Carbamidomethyl(C)@2; Oxidation(M)@12			0.0154738	2551.16	638.798	2551.15	638.794	4	20	1.1.1.3169.3	70.9203	230.27	141.46	71.25	0.54	919.042
294	4.02	21.47	54.64	50.66	43.24	sp|P68032|ACTC_HUMAN	Actin, alpha cardiac muscle 1 OS=Homo sapiens GN=ACTC1 PE=1 SV=1			2	99	YPIEHGIITNWDDMEK				0.00696656	1959.91	490.985	1959.9	490.983	4	8	1.1.1.2687.9	47.3287	816.64	425.11	47.13	0.44	1518.94
294	4.02	21.47	54.64	50.66	43.24	sp|P68032|ACTC_HUMAN	Actin, alpha cardiac muscle 1 OS=Homo sapiens GN=ACTC1 PE=1 SV=1			0.00130484	99	GILTLKYPIEHGIITNWDDMEK	Ile->Thr@2; QTGG(K)@6	Ile->Thr@66; QTGG(K)@70	missed K-Y@6	0.0224952	2916.46	973.159	2916.43	973.152	3	13	1.1.1.2686.11	47.3044	1942.53	1808.56	47.27	0.29	1877.05
294	4.02	21.47	54.64	50.66	43.24	sp|P68032|ACTC_HUMAN	Actin, alpha cardiac muscle 1 OS=Homo sapiens GN=ACTC1 PE=1 SV=1			0	99	LCYVALDFENEMATAASSSSLEK	Carbamidomethyl(C)@2; Carbamidomethyl(E)@9			-0.0482351	2592.12	865.049	2592.17	865.065	3	17	1.1.1.3117.8	68.4249	508.24	454	68.34	0.44	700.656
294	4.02	21.47	54.64	50.66	43.24	sp|P68032|ACTC_HUMAN	Actin, alpha cardiac muscle 1 OS=Homo sapiens GN=ACTC1 PE=1 SV=1			0	99	LCYVALDFENEMATAASSSSLEK	Carbamidomethyl(C)@2; Cation:K(E)@11; Met->Cys@12; Carbamidomethyl(C)@12	Met->Cys@229		-0.0150746	2602.08	868.368	2602.1	868.373	3	15	1.1.1.3122.5	68.6623	1762.3	867.18	68.39	0.49	1010.83
294	4.02	21.47	54.64	50.66	43.24	sp|P68032|ACTC_HUMAN	Actin, alpha cardiac muscle 1 OS=Homo sapiens GN=ACTC1 PE=1 SV=1			0	99	LCYVALDFENEMATAASSSSLEK	Carbamidomethyl(C)@2; Cation:K(E)@9; Met->Cys@12; Carbamidomethyl(C)@12	Met->Cys@229		-0.0150746	2602.08	868.368	2602.1	868.373	3	15	1.1.1.3122.5	68.6623	1762.3	867.18	68.39	0.49	1010.83
294	4.02	21.47	54.64	50.66	43.24	sp|P68032|ACTC_HUMAN	Actin, alpha cardiac muscle 1 OS=Homo sapiens GN=ACTC1 PE=1 SV=1			0	99	LCYVALDFENEMATAASSSSLEK	Carbamidomethyl(C)@2; Carbamidomethyl(E)@9; Deamidated(N)@10			-0.0257468	2593.13	865.384	2593.16	865.393	3	15	1.1.1.3113.8	68.231	498.54	464.15	68.29	0.49	676.223
294	4.02	21.47	54.64	50.66	43.24	sp|P68032|ACTC_HUMAN	Actin, alpha cardiac muscle 1 OS=Homo sapiens GN=ACTC1 PE=1 SV=1			0	99	LCYVALDFENEMATAASSSSLEK	Carbamidomethyl(C)@2; Deamidated(N)@10; Carbamidomethyl(E)@11			-0.0257468	2593.13	865.384	2593.16	865.393	3	15	1.1.1.3113.8	68.231	498.54	464.15	68.29	0.49	676.223
294	4.02	21.47	54.64	50.66	43.24	sp|P68032|ACTC_HUMAN	Actin, alpha cardiac muscle 1 OS=Homo sapiens GN=ACTC1 PE=1 SV=1			0	99	LDFENEMATAASSSSLEKSYELPDGQVITIGNER	Phe->Val@3	Phe->Val@225	cleaved A-L@N-term; missed K-S@18	0.0398079	3652.78	1218.6	3652.74	1218.59	3	13	1.1.1.2790.21	52.3485	8200.62	1491.02	51.73	0.62	1104.6
294	4.02	21.47	54.64	50.66	43.24	sp|P68032|ACTC_HUMAN	Actin, alpha cardiac muscle 1 OS=Homo sapiens GN=ACTC1 PE=1 SV=1			0	99	LDFENEMATAASSSSLEKSYELPDGQVITIGNER	Dethiomethyl(M)@7		cleaved A-L@N-term; missed K-S@18	0.0431787	3652.78	1218.6	3652.74	1218.59	3	14	1.1.1.2778.14	51.773	8200.62	7197	51.73	0.62	3093.48
294	4.02	21.47	54.64	50.66	43.24	sp|P68032|ACTC_HUMAN	Actin, alpha cardiac muscle 1 OS=Homo sapiens GN=ACTC1 PE=1 SV=1			0	99	YPIEHGIITNWDDMEK	Oxidation(M)@14			0.000380398	1975.9	988.957	1975.9	988.957	2	17	1.1.1.2562.13	41.2811	3933.52	1841.07	41.53	0.34	3111.67
33	35.92	35.92	19.86	15.79	13.76	sp|P48681|NEST_HUMAN	Nestin OS=Homo sapiens GN=NES PE=1 SV=2			2	99	AHADDELAALR				0.00452589	1180.59	394.537	1180.58	394.535	3	10	1.1.1.2322.6	29.6444	822.85	686.35	29.69	0.29	874.976
33	35.92	35.92	19.86	15.79	13.76	sp|P48681|NEST_HUMAN	Nestin OS=Homo sapiens GN=NES PE=1 SV=2			2	99	ALEEQNELLSAELGGLR				0.00479109	1840.96	921.486	1840.95	921.484	2	15	1.1.1.2873.41	56.385	416.18	409.36	56.39	0.49	1264.58
33	35.92	35.92	19.86	15.79	13.76	sp|P48681|NEST_HUMAN	Nestin OS=Homo sapiens GN=NES PE=1 SV=2			2	99	DNLAEELEGVAGR				-0.00107777	1371.66	686.838	1371.66	686.839	2	12	1.1.1.2835.23	54.5174	512.43	456.24	54.44	0.49	965.804
33	35.92	35.92	19.86	15.79	13.76	sp|P48681|NEST_HUMAN	Nestin OS=Homo sapiens GN=NES PE=1 SV=2			2	99	EDTQTLQSLQK				0.00705252	1289.65	645.834	1289.65	645.83	2	14	1.1.1.2229.18	25.2114	588.11	351.3	25.13	0.14	1173.61
33	35.92	35.92	19.86	15.79	13.76	sp|P48681|NEST_HUMAN	Nestin OS=Homo sapiens GN=NES PE=1 SV=2			2	99	FQLAVEALEQEK				0.0014729	1403.73	702.873	1403.73	702.872	2	10	1.1.1.2756.28	50.6981	385.58	382.2	50.72	0.29	1121.65
33	35.92	35.92	19.86	15.79	13.76	sp|P48681|NEST_HUMAN	Nestin OS=Homo sapiens GN=NES PE=1 SV=2			2	99	GEGEGQIWGLVEK				-0.00588139	1400.69	701.351	1400.69	701.354	2	12	1.1.1.2734.28	49.6334	483.05	359.46	49.7	0.63	1156.11
33	35.92	35.92	19.86	15.79	13.76	sp|P48681|NEST_HUMAN	Nestin OS=Homo sapiens GN=NES PE=1 SV=2			2	99	GPPAPAPEVEELAR				-0.00161007	1431.73	716.874	1431.74	716.875	2	14	1.1.1.2503.33	38.4322	1550.96	1528.29	38.4	0.25	2786.51
33	35.92	35.92	19.86	15.79	13.76	sp|P48681|NEST_HUMAN	Nestin OS=Homo sapiens GN=NES PE=1 SV=2			2	99	LELQQLQAER				-0.00146593	1226.66	614.337	1226.66	614.338	2	12	1.1.1.2460.20	36.3421	1733.79	1196.64	36.22	0.34	2157.14
33	35.92	35.92	19.86	15.79	13.76	sp|P48681|NEST_HUMAN	Nestin OS=Homo sapiens GN=NES PE=1 SV=2			2	99	SAGQENLETLK				0.00440323	1188.6	595.309	1188.6	595.307	2	14	1.1.1.2230.18	25.2492	1136.74	624.91	25.46	0.43	1227.3
33	35.92	35.92	19.86	15.79	13.76	sp|P48681|NEST_HUMAN	Nestin OS=Homo sapiens GN=NES PE=1 SV=2			2	99	SLDQEIARPLENENQEFLK				0.00348255	2272.14	758.386	2272.13	758.385	3	8	1.1.1.2730.34	49.4446	653.52	465.92	49.26	0.39	1103.09
33	35.92	35.92	19.86	15.79	13.76	sp|P48681|NEST_HUMAN	Nestin OS=Homo sapiens GN=NES PE=1 SV=2			2	99	SLEEQDQETLR				0.000374232	1346.63	674.323	1346.63	674.323	2	13	1.1.1.2184.35	23.0552	607.55	467.39	23.01	0.24	1021.21
33	35.92	35.92	19.86	15.79	13.76	sp|P48681|NEST_HUMAN	Nestin OS=Homo sapiens GN=NES PE=1 SV=2			2	99	SLETEILESLK				-0.00227643	1260.68	631.347	1260.68	631.348	2	12	1.1.1.3063.3	65.7108	262.99	235.72	65.75	0.5	739.797
33	35.92	35.92	19.86	15.79	13.76	sp|P48681|NEST_HUMAN	Nestin OS=Homo sapiens GN=NES PE=1 SV=2			2	99	SLKEESVEAVK			missed K-E@3	8.24909e-05	1217.65	406.891	1217.65	406.891	3	10	1.1.1.2112.15	19.5412	813.14	729.52	19.62	0.24	973.068
33	35.92	35.92	19.86	15.79	13.76	sp|P48681|NEST_HUMAN	Nestin OS=Homo sapiens GN=NES PE=1 SV=2			2	99	TLENQSHETLER				0.000868383	1455.7	486.239	1455.7	486.239	3	12	1.1.1.2087.15	18.3332	813.47	674.86	18.41	0.24	1211.87
33	35.92	35.92	19.86	15.79	13.76	sp|P48681|NEST_HUMAN	Nestin OS=Homo sapiens GN=NES PE=1 SV=2			2	99	VGLNAQAACAPR	Carbamidomethyl(C)@9			0.00075634	1226.62	614.317	1226.62	614.317	2	14	1.1.1.2189.24	23.2922	780.8	319.03	23.11	0.24	849.461
33	35.92	35.92	19.86	15.79	13.76	sp|P48681|NEST_HUMAN	Nestin OS=Homo sapiens GN=NES PE=1 SV=2			1.92082	99	VAIPASVLPGPEEPGGQR				-0.00197158	1772.94	887.477	1772.94	887.478	2	11	1.1.1.2623.39	44.2274	773.18	748.4	44.24	0.3	2841.08
33	35.92	35.92	19.86	15.79	13.76	sp|P48681|NEST_HUMAN	Nestin OS=Homo sapiens GN=NES PE=1 SV=2			1.50864	98.73	TSLSFQDPK				0.00312103	1021.51	511.763	1021.51	511.761	2	9	1.1.1.2316.23	29.3673	749.1	639.96	29.29	0.58	864.95
33	35.92	35.92	19.86	15.79	13.76	sp|P48681|NEST_HUMAN	Nestin OS=Homo sapiens GN=NES PE=1 SV=2			1.18046	96.92	NQEFLQAR				-0.00270993	1004.5	503.258	1004.5	503.259	2	8	1.1.1.2239.24	25.6778	1302.86	1285.6	25.65	0.58	1951.04
85	17.45	17.56	22.12	22.12	16.59	sp|Q96PK6|RBM14_HUMAN	RNA-binding protein 14 OS=Homo sapiens GN=RBM14 PE=1 SV=2			2	99	AIEALHGHELRPGR				0.000923605	1554.84	389.717	1554.84	389.717	4	9	1.1.1.2142.9	20.9778	924.33	856.72	21.02	0.24	1119.67
85	17.45	17.56	22.12	22.12	16.59	sp|Q96PK6|RBM14_HUMAN	RNA-binding protein 14 OS=Homo sapiens GN=RBM14 PE=1 SV=2			2	99	AQPSASLGVGYR				0.00128273	1204.62	603.318	1204.62	603.317	2	10	1.1.1.2306.13	28.8916	992.98	856.37	29.29	1.02	1290.25
85	17.45	17.56	22.12	22.12	16.59	sp|Q96PK6|RBM14_HUMAN	RNA-binding protein 14 OS=Homo sapiens GN=RBM14 PE=1 SV=2			2	99	AQPSVSLGAPYR				0.000698766	1244.65	623.333	1244.65	623.333	2	10	1.1.1.2388.31	32.8481	1168.04	1134.51	32.86	0.39	1423.73
85	17.45	17.56	22.12	22.12	16.59	sp|Q96PK6|RBM14_HUMAN	RNA-binding protein 14 OS=Homo sapiens GN=RBM14 PE=1 SV=2			2	99	IFVGNVSAACTSQELR	Carbamidomethyl(C)@10			-0.00224672	1750.87	876.44	1750.87	876.441	2	22	1.1.1.2544.30	40.4095	966.98	943.95	40.37	0.34	1870.27
85	17.45	17.56	22.12	22.12	16.59	sp|Q96PK6|RBM14_HUMAN	RNA-binding protein 14 OS=Homo sapiens GN=RBM14 PE=1 SV=2			2	99	LSESQLSFR				-0.00418376	1065.54	533.778	1065.55	533.78	2	12	1.1.1.2445.18	35.6106	3145.62	2155.15	35.74	0.44	3009.53
85	17.45	17.56	22.12	22.12	16.59	sp|Q96PK6|RBM14_HUMAN	RNA-binding protein 14 OS=Homo sapiens GN=RBM14 PE=1 SV=2			1.72125	99	INVELSTK				-0.000987717	902.506	452.26	902.507	452.261	2	9	1.1.1.2249.16	26.153	2034.53	1648.31	26.04	0.39	1741.55
85	17.45	17.56	22.12	22.12	16.59	sp|Q96PK6|RBM14_HUMAN	RNA-binding protein 14 OS=Homo sapiens GN=RBM14 PE=1 SV=2			1.50864	98.89	YSGSYNDYLR				-0.00218998	1236.54	619.277	1236.54	619.278	2	9	1.1.1.2424.32	34.5915	1291.44	879.85	34.46	0.63	1212.78
85	17.45	17.56	22.12	22.12	16.59	sp|Q96PK6|RBM14_HUMAN	RNA-binding protein 14 OS=Homo sapiens GN=RBM14 PE=1 SV=2			1.13668	98.8	DYAFVHMEK				-0.000262441	1138.51	380.511	1138.51	380.511	3	8	1.1.1.2448.5	35.7452	1215.78	1071.61	35.69	0.29	1112.04
85	17.45	17.56	22.12	22.12	16.59	sp|Q96PK6|RBM14_HUMAN	RNA-binding protein 14 OS=Homo sapiens GN=RBM14 PE=1 SV=2			1.10237	97.09	TQPMTAQAASYR				-0.000645414	1323.62	662.819	1323.62	662.819	2	10	1.1.1.2182.26	22.955	1545.79	1357.14	22.87	0.24	1508.01
85	17.45	17.56	22.12	22.12	16.59	sp|Q96PK6|RBM14_HUMAN	RNA-binding protein 14 OS=Homo sapiens GN=RBM14 PE=1 SV=2			1.08619	97.27	ASYDDPYKK			missed K-K@8	-0.00114145	1085.5	362.841	1085.5	362.842	3	7	1.1.1.2052.3	16.6348	947.18	606.44	16.53	0.24	888.303
207	7.47	7.52	26.76	26.76	26.76	tr|H0YHX9|H0YHX9_HUMAN; tr|F8VZJ2|F8VZJ2_HUMAN; sp|Q13765|NACA_HUMAN; sp|E9PAV3|NACAM_HUMAN	Nascent polypeptide-associated complex subunit alpha OS=Homo sapiens GN=NACA PE=1 SV=1; Nascent polypeptide-associated complex subunit alpha OS=Homo sapiens GN=NACA PE=1 SV=1; Nascent polypeptide-associated complex subunit alpha OS=Homo sapiens GN=NACA PE=1 SV=1; Nascent polypeptide-associated complex subunit alpha, muscle-specific form OS=Homo sapiens GN=NACA PE=1 SV=1			2	99	IEDLSQQAQLAAAEK				-0.000199915	1613.83	807.92	1613.83	807.92	2	18	1.1.1.2439.41	35.3398	1844.72	534.36	35.15	0.2	1483.28
207	7.47	7.52	26.76	26.76	26.76	tr|H0YHX9|H0YHX9_HUMAN; tr|F8VZJ2|F8VZJ2_HUMAN; sp|Q13765|NACA_HUMAN; sp|E9PAV3|NACAM_HUMAN	Nascent polypeptide-associated complex subunit alpha OS=Homo sapiens GN=NACA PE=1 SV=1; Nascent polypeptide-associated complex subunit alpha OS=Homo sapiens GN=NACA PE=1 SV=1; Nascent polypeptide-associated complex subunit alpha OS=Homo sapiens GN=NACA PE=1 SV=1; Nascent polypeptide-associated complex subunit alpha, muscle-specific form OS=Homo sapiens GN=NACA PE=1 SV=1			2	99	NNSNDIVNAIMELTM				-0.000324974	1677.77	839.892	1677.77	839.892	2	21	1.1.1.3344.7	79.5318	427.79	415.73	79.55	0.19	683.727
207	7.47	7.52	26.76	26.76	26.76	tr|H0YHX9|H0YHX9_HUMAN; tr|F8VZJ2|F8VZJ2_HUMAN; sp|Q13765|NACA_HUMAN; sp|E9PAV3|NACAM_HUMAN	Nascent polypeptide-associated complex subunit alpha OS=Homo sapiens GN=NACA PE=1 SV=1; Nascent polypeptide-associated complex subunit alpha OS=Homo sapiens GN=NACA PE=1 SV=1; Nascent polypeptide-associated complex subunit alpha OS=Homo sapiens GN=NACA PE=1 SV=1; Nascent polypeptide-associated complex subunit alpha, muscle-specific form OS=Homo sapiens GN=NACA PE=1 SV=1			2	99	SPASDTYIVFGEAK				-0.00169982	1483.72	742.866	1483.72	742.867	2	21	1.1.1.2647.38	45.4049	2211.05	2071.39	45.41	0.29	5054.1
207	7.47	7.52	26.76	26.76	26.76	tr|H0YHX9|H0YHX9_HUMAN; tr|F8VZJ2|F8VZJ2_HUMAN; sp|Q13765|NACA_HUMAN; sp|E9PAV3|NACAM_HUMAN	Nascent polypeptide-associated complex subunit alpha OS=Homo sapiens GN=NACA PE=1 SV=1; Nascent polypeptide-associated complex subunit alpha OS=Homo sapiens GN=NACA PE=1 SV=1; Nascent polypeptide-associated complex subunit alpha OS=Homo sapiens GN=NACA PE=1 SV=1; Nascent polypeptide-associated complex subunit alpha, muscle-specific form OS=Homo sapiens GN=NACA PE=1 SV=1			1.46852	99	DIELVMSQANVSR				0.0324233	1460.76	731.388	1460.73	731.372	2	19	1.1.1.2631.38	44.6224	8485.37	8317.74	44.63	0.3	9783.01
349	2.6	2.75	4.035	4.035	3.026	sp|Q15459|SF3A1_HUMAN	Splicing factor 3A subunit 1 OS=Homo sapiens GN=SF3A1 PE=1 SV=1			1.61979	99	VQAQVIQETIVPK				-0.00355271	1451.83	726.923	1451.83	726.925	2	13	1.1.1.2502.30	38.3797	939.52	896.1	38.4	0.2	2558.21
349	2.6	2.75	4.035	4.035	3.026	sp|Q15459|SF3A1_HUMAN	Splicing factor 3A subunit 1 OS=Homo sapiens GN=SF3A1 PE=1 SV=1			0.882729	98.59	IHEATGMPAGK				-0.00330001	1110.55	371.189	1110.55	371.19	3	8	1.1.1.2012.3	14.6966	306.41	303.21	14.69	0.65	931.015
154	10	10	31.6	31.6	31.6	tr|C9JCC6|C9JCC6_HUMAN; sp|Q14919|NC2A_HUMAN	Dr1-associated corepressor OS=Homo sapiens GN=DRAP1 PE=1 SV=1; Dr1-associated corepressor OS=Homo sapiens GN=DRAP1 PE=1 SV=3			2	99	ALELFLESLLK				4.57024e-05	1274.75	638.382	1274.75	638.382	2	16	1.1.1.3258.8	75.2964	1409.59	1251.56	75.33	0.24	1309.85
154	10	10	31.6	31.6	31.6	tr|C9JCC6|C9JCC6_HUMAN; sp|Q14919|NC2A_HUMAN	Dr1-associated corepressor OS=Homo sapiens GN=DRAP1 PE=1 SV=1; Dr1-associated corepressor OS=Homo sapiens GN=DRAP1 PE=1 SV=3			2	99	DLVASVPDMQGDGEDNHMDGDK				0.00138647	2343.96	782.327	2343.96	782.327	3	17	1.1.1.2503.35	38.4342	1572.94	1529.77	38.44	0.15	2345.04
154	10	10	31.6	31.6	31.6	tr|C9JCC6|C9JCC6_HUMAN; sp|Q14919|NC2A_HUMAN	Dr1-associated corepressor OS=Homo sapiens GN=DRAP1 PE=1 SV=1; Dr1-associated corepressor OS=Homo sapiens GN=DRAP1 PE=1 SV=3			2	99	IMQTDEEIGK				0.00222521	1162.56	582.285	1162.55	582.284	2	11	1.1.1.2172.35	22.4706	2976.52	2597.92	22.53	0.19	2766.58
154	10	10	31.6	31.6	31.6	tr|C9JCC6|C9JCC6_HUMAN; sp|Q14919|NC2A_HUMAN	Dr1-associated corepressor OS=Homo sapiens GN=DRAP1 PE=1 SV=1; Dr1-associated corepressor OS=Homo sapiens GN=DRAP1 PE=1 SV=3			2	99	QCIELEQQFDFLK	Gln->pyro-Glu@N-term; Carbamidomethyl(C)@2			-0.000810999	1679.79	840.9	1679.79	840.901	2	17	1.1.1.3150.6	70.0144	312.45	245.32	69.94	0.34	624.236
154	10	10	31.6	31.6	31.6	tr|C9JCC6|C9JCC6_HUMAN; sp|Q14919|NC2A_HUMAN	Dr1-associated corepressor OS=Homo sapiens GN=DRAP1 PE=1 SV=1; Dr1-associated corepressor OS=Homo sapiens GN=DRAP1 PE=1 SV=3			2	99	VAAAVPVIISR				-0.00193308	1094.68	548.347	1094.68	548.348	2	13	1.1.1.2492.12	37.8715	3754.53	3686.04	37.86	0.48	3368.29
154	10	10	31.6	31.6	31.6	tr|C9JCC6|C9JCC6_HUMAN; sp|Q14919|NC2A_HUMAN	Dr1-associated corepressor OS=Homo sapiens GN=DRAP1 PE=1 SV=1; Dr1-associated corepressor OS=Homo sapiens GN=DRAP1 PE=1 SV=3			0	99	QCIELEQQFDFLK	Carbamidomethyl(C)@2			-0.000371487	1696.81	849.414	1696.81	849.414	2	14	1.1.1.2950.26	60.1381	544.41	434.31	60.3	0.39	863.837
89	17.03	17.16	21.5	17.75	14.5	tr|J3KTA4|J3KTA4_HUMAN; sp|P17844|DDX5_HUMAN	Probable ATP-dependent RNA helicase DDX5 OS=Homo sapiens GN=DDX5 PE=1 SV=1; Probable ATP-dependent RNA helicase DDX5 OS=Homo sapiens GN=DDX5 PE=1 SV=1			2	99	GDGPICLVLAPTR	Carbamidomethyl(C)@6			-0.00604283	1367.72	684.866	1367.72	684.869	2	13	1.1.1.2758.30	50.7977	616.2	407.66	50.67	0.29	1316.99
89	17.03	17.16	21.5	17.75	14.5	tr|J3KTA4|J3KTA4_HUMAN; sp|P17844|DDX5_HUMAN	Probable ATP-dependent RNA helicase DDX5 OS=Homo sapiens GN=DDX5 PE=1 SV=1; Probable ATP-dependent RNA helicase DDX5 OS=Homo sapiens GN=DDX5 PE=1 SV=1			2	99	GVEICIATPGR	Carbamidomethyl(C)@5			-0.00368228	1171.6	586.806	1171.6	586.808	2	16	1.1.1.2467.24	36.6833	1813.84	1600.57	36.66	0.24	2736.81
89	17.03	17.16	21.5	17.75	14.5	tr|J3KTA4|J3KTA4_HUMAN; sp|P17844|DDX5_HUMAN	Probable ATP-dependent RNA helicase DDX5 OS=Homo sapiens GN=DDX5 PE=1 SV=1; Probable ATP-dependent RNA helicase DDX5 OS=Homo sapiens GN=DDX5 PE=1 SV=1			2	99	LIDFLECGK	Carbamidomethyl(C)@7			-0.00185299	1093.55	547.78	1093.55	547.781	2	9	1.1.1.2738.14	49.814	792.29	667.79	49.7	0.44	851.563
89	17.03	17.16	21.5	17.75	14.5	tr|J3KTA4|J3KTA4_HUMAN; sp|P17844|DDX5_HUMAN	Probable ATP-dependent RNA helicase DDX5 OS=Homo sapiens GN=DDX5 PE=1 SV=1; Probable ATP-dependent RNA helicase DDX5 OS=Homo sapiens GN=DDX5 PE=1 SV=1			2	99	LLQLVEDR				0.00261638	984.563	493.289	984.56	493.287	2	11	1.1.1.2482.8	37.3945	1755.29	1710.96	37.43	0.38	1287.76
89	17.03	17.16	21.5	17.75	14.5	tr|J3KTA4|J3KTA4_HUMAN; sp|P17844|DDX5_HUMAN	Probable ATP-dependent RNA helicase DDX5 OS=Homo sapiens GN=DDX5 PE=1 SV=1; Probable ATP-dependent RNA helicase DDX5 OS=Homo sapiens GN=DDX5 PE=1 SV=1			2	99	STCIYGGAPK	Carbamidomethyl(C)@3			0.00302389	1052.5	527.257	1052.5	527.255	2	10	1.1.1.2151.20	21.4294	728.7	685.64	21.36	0.59	1039.34
89	17.03	17.16	21.5	17.75	14.5	tr|J3KTA4|J3KTA4_HUMAN; sp|P17844|DDX5_HUMAN	Probable ATP-dependent RNA helicase DDX5 OS=Homo sapiens GN=DDX5 PE=1 SV=1; Probable ATP-dependent RNA helicase DDX5 OS=Homo sapiens GN=DDX5 PE=1 SV=1			1.74473	99	QVSDLISVLR				-0.000951093	1128.65	565.332	1128.65	565.332	2	8	1.1.1.2791.9	52.3646	582.23	543.2	52.35	0.34	1139.24
89	17.03	17.16	21.5	17.75	14.5	tr|J3KTA4|J3KTA4_HUMAN; sp|P17844|DDX5_HUMAN	Probable ATP-dependent RNA helicase DDX5 OS=Homo sapiens GN=DDX5 PE=1 SV=1; Probable ATP-dependent RNA helicase DDX5 OS=Homo sapiens GN=DDX5 PE=1 SV=1			1.60206	99	APILIATDVASR				-0.000715886	1225.7	613.859	1225.7	613.859	2	15	1.1.1.2520.12	39.2421	2280.81	2049.21	39.31	0.53	6843.36
89	17.03	17.16	21.5	17.75	14.5	tr|J3KTA4|J3KTA4_HUMAN; sp|P17844|DDX5_HUMAN	Probable ATP-dependent RNA helicase DDX5 OS=Homo sapiens GN=DDX5 PE=1 SV=1; Probable ATP-dependent RNA helicase DDX5 OS=Homo sapiens GN=DDX5 PE=1 SV=1			1.42022	99	LMEEIMSEK				0.000158637	1108.51	555.265	1108.51	555.264	2	10	1.1.1.2452.20	35.9569	1236.73	1041.71	35.94	0.73	2465.52
89	17.03	17.16	21.5	17.75	14.5	tr|J3KTA4|J3KTA4_HUMAN; sp|P17844|DDX5_HUMAN	Probable ATP-dependent RNA helicase DDX5 OS=Homo sapiens GN=DDX5 PE=1 SV=1; Probable ATP-dependent RNA helicase DDX5 OS=Homo sapiens GN=DDX5 PE=1 SV=1			0.869666	95.41	GYSSLLK				-0.00164441	766.421	384.218	766.422	384.219	2	6	1.1.1.2332.2	30.1243	453.96	420.89	30.08	0.43	513.703
233	6.28	6.35	20.74	20.74	17.78	sp|P15927|RFA2_HUMAN	Replication protein A 32 kDa subunit OS=Homo sapiens GN=RPA2 PE=1 SV=1			2	99	IDDMTAAPMDVR				-0.0019952	1333.6	667.807	1333.6	667.808	2	14	1.1.1.2442.34	35.48	1955.83	1925.91	35.49	0.39	1903.86
233	6.28	6.35	20.74	20.74	17.78	sp|P15927|RFA2_HUMAN	Replication protein A 32 kDa subunit OS=Homo sapiens GN=RPA2 PE=1 SV=1			2	99	QAVDFLSNEGHIYSTVDDDHFK	Gln->pyro-Glu@N-term			0.00908575	2519.13	840.718	2519.12	840.715	3	17	1.1.1.2858.26	55.6529	795.91	664.72	55.7	0.24	1334.64
233	6.28	6.35	20.74	20.74	17.78	sp|P15927|RFA2_HUMAN	Replication protein A 32 kDa subunit OS=Homo sapiens GN=RPA2 PE=1 SV=1			1.82391	99	ACPRPEGLNFQDLK	Carbamidomethyl(C)@2			0.00210096	1643.81	548.944	1643.81	548.944	3	14	1.1.1.2504.15	38.4636	2940.05	2671.47	38.49	0.15	4276.81
179	8.84	8.98	51.69	51.69	51.69	sp|O75531|BAF_HUMAN	Barrier-to-autointegration factor OS=Homo sapiens GN=BANF1 PE=1 SV=1			2	99	DCFGCLR	Carbamidomethyl(C)@2; Carbamidomethyl(C)@5			-0.000116905	926.374	464.194	926.374	464.194	2	9	1.1.1.2346.9	30.8026	4802.24	3949.57	30.94	0.38	2041.76
179	8.84	8.98	51.69	51.69	51.69	sp|O75531|BAF_HUMAN	Barrier-to-autointegration factor OS=Homo sapiens GN=BANF1 PE=1 SV=1			2	99	HRDFVAEPMGEKPVGSLAGIGEVLGK			missed R-D@2	0.0026792	2692.4	539.488	2692.4	539.487	5	13	1.1.1.2735.15	49.669	820.07	779.6	49.75	0.29	1260.14
179	8.84	8.98	51.69	51.69	51.69	sp|O75531|BAF_HUMAN	Barrier-to-autointegration factor OS=Homo sapiens GN=BANF1 PE=1 SV=1			1.88606	99	DFVAEPMGEKPVGSLAGIGEVLGK	Oxidation(M)@7			0.0030345	2415.24	806.087	2415.24	806.086	3	11	1.1.1.2848.36	55.1602	1206.73	1096.93	55.22	0.29	1784.46
179	8.84	8.98	51.69	51.69	51.69	sp|O75531|BAF_HUMAN	Barrier-to-autointegration factor OS=Homo sapiens GN=BANF1 PE=1 SV=1			1.79588	99	DEDLFR				-0.000720851	793.36	397.687	793.361	397.688	2	8	1.1.1.2383.8	32.5804	1273.45	1260.88	32.57	0.34	737.322
179	8.84	8.98	51.69	51.69	51.69	sp|O75531|BAF_HUMAN	Barrier-to-autointegration factor OS=Homo sapiens GN=BANF1 PE=1 SV=1			1.16115	98.31	EWCDAFL	Carbamidomethyl(C)@3			0.00145774	939.381	470.698	939.38	470.697	2	7	1.1.1.2983.2	61.7482	1740.37	1163.53	61.89	0.29	637.728
179	8.84	8.98	51.69	51.69	51.69	sp|O75531|BAF_HUMAN	Barrier-to-autointegration factor OS=Homo sapiens GN=BANF1 PE=1 SV=1			0	99	DFVAEPMGEKPVGSLAGIGEVLGK				-0.000590299	2399.24	800.754	2399.24	800.754	3	19	1.1.1.2925.25	58.9114	6385.91	1121.35	59.22	0.39	1697.65
146	10.52	10.59	24.46	21.21	16.45	sp|P02790|HEMO_HUMAN	Hemopexin OS=Homo sapiens GN=HPX PE=1 SV=2			2	99	EVGTPHGIILDSVDAAFICPGSSR	Carbamidomethyl(C)@19			-0.00247508	2497.22	833.415	2497.23	833.416	3	15	1.1.1.2932.31	59.2561	1772.07	557.69	59.02	0.3	1045.41
146	10.52	10.59	24.46	21.21	16.45	sp|P02790|HEMO_HUMAN	Hemopexin OS=Homo sapiens GN=HPX PE=1 SV=2			2	99	LLQDEFPGIPSPLDAAVECHR	Carbamidomethyl(C)@19			0.000629459	2363.16	788.727	2363.16	788.727	3	22	1.1.1.2938.21	59.5462	2001.13	1911.85	59.47	0.54	2283.5
146	10.52	10.59	24.46	21.21	16.45	sp|P02790|HEMO_HUMAN	Hemopexin OS=Homo sapiens GN=HPX PE=1 SV=2			2	99	NFPSPVDAAFR				-0.00150408	1219.6	610.806	1219.6	610.807	2	11	1.1.1.2673.28	46.6687	3217.54	3214.42	46.64	0.49	3571.85
146	10.52	10.59	24.46	21.21	16.45	sp|P02790|HEMO_HUMAN	Hemopexin OS=Homo sapiens GN=HPX PE=1 SV=2			2	99	VDGALCMEK	Carbamidomethyl(C)@6			-0.00107278	1021.46	511.735	1021.46	511.736	2	10	1.1.1.2191.16	23.3842	2045.85	1914.23	23.31	0.34	1464.97
146	10.52	10.59	24.46	21.21	16.45	sp|P02790|HEMO_HUMAN	Hemopexin OS=Homo sapiens GN=HPX PE=1 SV=2			1.55284	99	GGYTLVSGYPK				0.00382644	1140.59	571.3	1140.58	571.298	2	12	1.1.1.2451.24	35.9125	1947.1	1648.05	35.98	0.49	2989.43
47	26.62	26.62	14.14	8.14	7.267	sp|Q9UQ35|SRRM2_HUMAN	Serine/arginine repetitive matrix protein 2 OS=Homo sapiens GN=SRRM2 PE=1 SV=2			2	99	AAFGISDSYVDGSSFDPQR				-0.0211872	2017.88	673.634	2017.9	673.641	3	8	1.1.1.2759.25	50.8417	398.78	279.56	51.01	0.48	1226.52
47	26.62	26.62	14.14	8.14	7.267	sp|Q9UQ35|SRRM2_HUMAN	Serine/arginine repetitive matrix protein 2 OS=Homo sapiens GN=SRRM2 PE=1 SV=2			2	99	ENSFGSPLEFR				-0.000213448	1281.6	641.807	1281.6	641.807	2	9	1.1.1.2679.18	46.9515	1082	637.17	46.74	0.49	1407.22
47	26.62	26.62	14.14	8.14	7.267	sp|Q9UQ35|SRRM2_HUMAN	Serine/arginine repetitive matrix protein 2 OS=Homo sapiens GN=SRRM2 PE=1 SV=2			2	99	GPSPEGSSSTESSPEHPPK				-0.00247803	1892.84	631.953	1892.84	631.954	3	14	1.1.1.2008.13	14.5341	320.23	318.21	14.54	0.25	494.514
47	26.62	26.62	14.14	8.14	7.267	sp|Q9UQ35|SRRM2_HUMAN	Serine/arginine repetitive matrix protein 2 OS=Homo sapiens GN=SRRM2 PE=1 SV=2			2	99	HASSSPESPKPAPAPGSHR				0.00243251	1895.93	380.192	1895.92	380.192	5	16	1.1.1.1915.2	11.3424	237.51	210.32	11.36	0.12	508.118
47	26.62	26.62	14.14	8.14	7.267	sp|Q9UQ35|SRRM2_HUMAN	Serine/arginine repetitive matrix protein 2 OS=Homo sapiens GN=SRRM2 PE=1 SV=2			2	99	SAHATAPVNIAGSR				-0.00668063	1350.69	451.238	1350.7	451.241	3	12	1.1.1.2124.9	20.119	500.82	469.57	20.15	0.19	907.631
47	26.62	26.62	14.14	8.14	7.267	sp|Q9UQ35|SRRM2_HUMAN	Serine/arginine repetitive matrix protein 2 OS=Homo sapiens GN=SRRM2 PE=1 SV=2			2	99	SCFESSPDPELK	Carbamidomethyl(C)@2			0.00303331	1394.61	698.31	1394.6	698.308	2	13	1.1.1.2334.22	30.2575	730.52	530.45	30.07	0.68	1036.1
47	26.62	26.62	14.14	8.14	7.267	sp|Q9UQ35|SRRM2_HUMAN	Serine/arginine repetitive matrix protein 2 OS=Homo sapiens GN=SRRM2 PE=1 SV=2			2	99	SEEPAGQILSHLSSELK				-0.00333829	1823.92	608.982	1823.93	608.983	3	10	1.1.1.2889.12	57.1291	625.52	562.01	57.21	0.34	652.197
47	26.62	26.62	14.14	8.14	7.267	sp|Q9UQ35|SRRM2_HUMAN	Serine/arginine repetitive matrix protein 2 OS=Homo sapiens GN=SRRM2 PE=1 SV=2			2	99	SGSSQELDVKPSASPQER				-0.000583252	1900.91	634.645	1900.91	634.645	3	10	1.1.1.2144.36	21.1023	723.3	561.15	21.21	0.24	707.486
47	26.62	26.62	14.14	8.14	7.267	sp|Q9UQ35|SRRM2_HUMAN	Serine/arginine repetitive matrix protein 2 OS=Homo sapiens GN=SRRM2 PE=1 SV=2			2	99	SPSVSSPEPAEK				-0.00220128	1213.58	607.798	1213.58	607.799	2	11	1.1.1.2052.24	16.6688	202.95	184.45	16.63	0.68	529.551
47	26.62	26.62	14.14	8.14	7.267	sp|Q9UQ35|SRRM2_HUMAN	Serine/arginine repetitive matrix protein 2 OS=Homo sapiens GN=SRRM2 PE=1 SV=2			1.82391	99	SVSPCSNVESR	Carbamidomethyl(C)@5			0.00256732	1220.55	611.281	1220.55	611.28	2	8	1.1.1.2043.28	16.2384	497.32	485.2	16.29	0.68	698.12
47	26.62	26.62	14.14	8.14	7.267	sp|Q9UQ35|SRRM2_HUMAN	Serine/arginine repetitive matrix protein 2 OS=Homo sapiens GN=SRRM2 PE=1 SV=2			1.74473	99	TPAAAAAMNLASPR				-0.00263122	1340.68	671.35	1340.69	671.351	2	14	1.1.1.2446.32	35.6736	1354.97	1349.35	35.6	0.54	3891.58
47	26.62	26.62	14.14	8.14	7.267	sp|Q9UQ35|SRRM2_HUMAN	Serine/arginine repetitive matrix protein 2 OS=Homo sapiens GN=SRRM2 PE=1 SV=2			1.46852	98.38	SPVPSAFSDQSR				-0.00613166	1276.6	639.307	1276.6	639.31	2	7	1.1.1.2317.30	29.423	29.9823	29.9823			731.919
47	26.62	26.62	14.14	8.14	7.267	sp|Q9UQ35|SRRM2_HUMAN	Serine/arginine repetitive matrix protein 2 OS=Homo sapiens GN=SRRM2 PE=1 SV=2			1.39794	98.12	SPGMLEPLGSSR				-0.00477735	1229.6	615.809	1229.61	615.811	2	12	1.1.1.2464.21	36.5356	2619.98	2524.24	36.51	0.34	3287.12
47	26.62	26.62	14.14	8.14	7.267	sp|Q9UQ35|SRRM2_HUMAN	Serine/arginine repetitive matrix protein 2 OS=Homo sapiens GN=SRRM2 PE=1 SV=2			0.995679	99	PSMSPTPLDR			cleaved R-P@N-term	-0.00124826	1099.53	550.773	1099.53	550.774	2	10	1.1.1.2248.30	26.1188	885.41	861.39	26.04	0.29	1195.25
197	8	8	30.91	30.91	24.24	sp|P62937|PPIA_HUMAN	Peptidyl-prolyl cis-trans isomerase A OS=Homo sapiens GN=PPIA PE=1 SV=2			2	99	EGMNIVEAMER				0.00170556	1277.58	639.795	1277.57	639.794	2	14	1.1.1.2708.19	48.3668	1756.4	1691.25	48.39	0.24	2613.87
197	8	8	30.91	30.91	24.24	sp|P62937|PPIA_HUMAN	Peptidyl-prolyl cis-trans isomerase A OS=Homo sapiens GN=PPIA PE=1 SV=2			2	99	FEDENFILK				-2.48213e-05	1153.57	577.79	1153.57	577.79	2	12	1.1.1.2661.23	46.0798	3716.35	3261.75	46	0.39	4634.72
197	8	8	30.91	30.91	24.24	sp|P62937|PPIA_HUMAN	Peptidyl-prolyl cis-trans isomerase A OS=Homo sapiens GN=PPIA PE=1 SV=2			2	99	KITIADCGQLE	Carbamidomethyl(C)@7		missed K-I@1	0.000211506	1246.62	624.319	1246.62	624.319	2	17	1.1.1.2408.10	33.8088	1974.3	1934.09	33.83	0.29	1564.58
197	8	8	30.91	30.91	24.24	sp|P62937|PPIA_HUMAN	Peptidyl-prolyl cis-trans isomerase A OS=Homo sapiens GN=PPIA PE=1 SV=2			2	99	VSFELFADK				-0.0015141	1054.53	528.273	1054.53	528.274	2	12	1.1.1.2778.2	51.736	1662.21	1467.51	51.83	0.34	1035.16
291	4.11	4.12	17.62	17.1	13.47	tr|J3QR09|J3QR09_HUMAN; tr|J3KTE4|J3KTE4_HUMAN; sp|P84098|RL19_HUMAN	Ribosomal protein L19 OS=Homo sapiens GN=RPL19 PE=1 SV=1; Ribosomal protein L19 OS=Homo sapiens GN=RPL19 PE=1 SV=1; 60S ribosomal protein L19 OS=Homo sapiens GN=RPL19 PE=1 SV=1			2	99	LLADQAEAR				0.000501452	985.52	493.767	985.519	493.767	2	11	1.1.1.2104.25	19.1656	3455.81	2467.68	19.04	0.25	1750.24
291	4.11	4.12	17.62	17.1	13.47	tr|J3QR09|J3QR09_HUMAN; tr|J3KTE4|J3KTE4_HUMAN; sp|P84098|RL19_HUMAN	Ribosomal protein L19 OS=Homo sapiens GN=RPL19 PE=1 SV=1; Ribosomal protein L19 OS=Homo sapiens GN=RPL19 PE=1 SV=1; 60S ribosomal protein L19 OS=Homo sapiens GN=RPL19 PE=1 SV=1			2	99	VWLDPNETNEIANANSR				0.0022898	1941.92	971.967	1941.92	971.966	2	19	1.1.1.2620.40	44.0819	2523.54	2488.11	44.09	0.29	5030.16
87	17.22	17.3	28.08	22.18	22.18	sp|Q9NZI8|IF2B1_HUMAN	Insulin-like growth factor 2 mRNA-binding protein 1 OS=Homo sapiens GN=IGF2BP1 PE=1 SV=2			2	99	AIETFSGK				-0.0146358	851.424	426.719	851.439	426.727	2	9	1.1.1.2165.12	22.1089	110816	768.88	22.87	0.29	1145.66
87	17.22	17.3	28.08	22.18	22.18	sp|Q9NZI8|IF2B1_HUMAN	Insulin-like growth factor 2 mRNA-binding protein 1 OS=Homo sapiens GN=IGF2BP1 PE=1 SV=2			2	99	DQTPDENDQVIVK				-0.00414559	1499.71	750.86	1499.71	750.862	2	14	1.1.1.2228.21	25.1615	968.77	438.06	25.07	0.19	1059.09
87	17.22	17.3	28.08	22.18	22.18	sp|Q9NZI8|IF2B1_HUMAN	Insulin-like growth factor 2 mRNA-binding protein 1 OS=Homo sapiens GN=IGF2BP1 PE=1 SV=2			2	99	LYIGNLNESVTPADLEK				-0.00271528	1874.96	938.487	1874.96	938.489	2	20	1.1.1.2762.29	50.9997	743	733.03	51.01	0.24	1712.78
87	17.22	17.3	28.08	22.18	22.18	sp|Q9NZI8|IF2B1_HUMAN	Insulin-like growth factor 2 mRNA-binding protein 1 OS=Homo sapiens GN=IGF2BP1 PE=1 SV=2			2	99	MVIITGPPEAQFK				0.0012986	1429.77	715.89	1429.76	715.889	2	10	1.1.1.2680.23	47.0128	3744.01	261.82	46.64	0.29	2189.01
87	17.22	17.3	28.08	22.18	22.18	sp|Q9NZI8|IF2B1_HUMAN	Insulin-like growth factor 2 mRNA-binding protein 1 OS=Homo sapiens GN=IGF2BP1 PE=1 SV=2			2	99	TVNELQNLTAAEVVVPR				0.000469923	1852.01	618.343	1852.01	618.342	3	15	1.1.1.2819.11	53.7259	1386.59	1178.01	53.76	0.39	1678.74
87	17.22	17.3	28.08	22.18	22.18	sp|Q9NZI8|IF2B1_HUMAN	Insulin-like growth factor 2 mRNA-binding protein 1 OS=Homo sapiens GN=IGF2BP1 PE=1 SV=2			1.92082	99	IAPPETPDSK				0.000608017	1053.53	527.775	1053.53	527.774	2	9	1.1.1.2115.16	19.7063	882.41	867.61	19.72	0.53	1064.75
87	17.22	17.3	28.08	22.18	22.18	sp|Q9NZI8|IF2B1_HUMAN	Insulin-like growth factor 2 mRNA-binding protein 1 OS=Homo sapiens GN=IGF2BP1 PE=1 SV=2			1.49485	99	AISVHSTPEGCSSACK	Carbamidomethyl(C)@11; Carbamidomethyl(C)@15			0.00114241	1689.75	564.256	1689.74	564.256	3	13	1.1.1.2066.14	17.3455	1339.11	300.3	17.07	0.24	1189.9
87	17.22	17.3	28.08	22.18	22.18	sp|Q9NZI8|IF2B1_HUMAN	Insulin-like growth factor 2 mRNA-binding protein 1 OS=Homo sapiens GN=IGF2BP1 PE=1 SV=2			1.40894	98.89	TADEVPLK				0.00288366	871.468	436.741	871.465	436.74	2	8	1.1.1.2139.14	20.8375	1440.31	1407.49	20.82	0.39	963.523
87	17.22	17.3	28.08	22.18	22.18	sp|Q9NZI8|IF2B1_HUMAN	Insulin-like growth factor 2 mRNA-binding protein 1 OS=Homo sapiens GN=IGF2BP1 PE=1 SV=2			1.31876	98.91	LKEENFFGPK			missed K-E@2	-0.000463932	1207.62	403.548	1207.62	403.549	3	9	1.1.1.2392.7	33.021	2057.91	1910.55	33.06	0.25	1413.82
87	17.22	17.3	28.08	22.18	22.18	sp|Q9NZI8|IF2B1_HUMAN	Insulin-like growth factor 2 mRNA-binding protein 1 OS=Homo sapiens GN=IGF2BP1 PE=1 SV=2			0.970616	96.41	ITISSLQDLTLYNPER				-0.00257536	1861.98	621.666	1861.98	621.667	3	8	1.1.1.2967.15	60.9682	326.67	314.43	61.05	0.45	870.292
63	22.5	22.54	20.44	19.74	14.86	sp|Q9HCE1|MOV10_HUMAN	Putative helicase MOV-10 OS=Homo sapiens GN=MOV10 PE=1 SV=2			2	99	AHILACAPSNSGADLLCQR	Carbamidomethyl(C)@6; Carbamidomethyl(C)@17			-0.000818349	2052.98	685.335	2052.98	685.335	3	13	1.1.1.2497.34	38.136	851.31	637.87	38.05	0.24	1585.63
63	22.5	22.54	20.44	19.74	14.86	sp|Q9HCE1|MOV10_HUMAN	Putative helicase MOV-10 OS=Homo sapiens GN=MOV10 PE=1 SV=2			2	99	GDHLFALLSSETHQEDPITYK				0.00465038	2400.16	601.048	2400.16	601.047	4	9	1.1.1.2800.20	52.8104	695.71	659.16	52.79	0.19	1494.09
63	22.5	22.54	20.44	19.74	14.86	sp|Q9HCE1|MOV10_HUMAN	Putative helicase MOV-10 OS=Homo sapiens GN=MOV10 PE=1 SV=2			2	99	HGVDVEVQGPHEAR				0.00384144	1528.74	383.193	1528.74	383.192	4	12	1.1.1.2097.8	18.8042	505.32	484.62	18.79	0.25	1694.77
63	22.5	22.54	20.44	19.74	14.86	sp|Q9HCE1|MOV10_HUMAN	Putative helicase MOV-10 OS=Homo sapiens GN=MOV10 PE=1 SV=2			2	99	ITGNPVVTNR				0.0210854	1069.61	535.812	1069.59	535.801	2	12	1.1.1.2109.24	19.4185	573.45	568.47	19.62	0.53	1218.66
63	22.5	22.54	20.44	19.74	14.86	sp|Q9HCE1|MOV10_HUMAN	Putative helicase MOV-10 OS=Homo sapiens GN=MOV10 PE=1 SV=2			2	99	SLESNPEQLQAMR				-0.000395298	1501.72	751.867	1501.72	751.867	2	14	1.1.1.2428.39	34.7963	761.33	681.14	34.85	0.34	1578.67
63	22.5	22.54	20.44	19.74	14.86	sp|Q9HCE1|MOV10_HUMAN	Putative helicase MOV-10 OS=Homo sapiens GN=MOV10 PE=1 SV=2			2	99	SVGVISPYR				-0.00118937	976.533	489.274	976.534	489.274	2	8	1.1.1.2328.16	29.9459	1154.3	754.69	30.03	0.29	967.005
63	22.5	22.54	20.44	19.74	14.86	sp|Q9HCE1|MOV10_HUMAN	Putative helicase MOV-10 OS=Homo sapiens GN=MOV10 PE=1 SV=2			2	99	VGSVEEFQGQER				0.000887096	1363.64	682.826	1363.64	682.826	2	11	1.1.1.2234.38	25.4486	742.6	662.68	25.41	0.19	1122.91
63	22.5	22.54	20.44	19.74	14.86	sp|Q9HCE1|MOV10_HUMAN	Putative helicase MOV-10 OS=Homo sapiens GN=MOV10 PE=1 SV=2			1.88606	99	ETGDPGGQLVLAGDPR				0.00114736	1580.78	791.398	1580.78	791.397	2	12	1.1.1.2443.40	35.5348	1071.61	613.39	35.64	0.29	1536.41
63	22.5	22.54	20.44	19.74	14.86	sp|Q9HCE1|MOV10_HUMAN	Putative helicase MOV-10 OS=Homo sapiens GN=MOV10 PE=1 SV=2			1.50864	98.92	LSPSTSGPHSHDYLPQER				0.00477913	2006.95	502.745	2006.94	502.743	4	11	1.1.1.2215.10	24.5291	716.71	590.21	24.59	0.14	676.786
63	22.5	22.54	20.44	19.74	14.86	sp|Q9HCE1|MOV10_HUMAN	Putative helicase MOV-10 OS=Homo sapiens GN=MOV10 PE=1 SV=2			1.3098	98.55	LLLAPSSK				-0.011526	827.5	414.757	827.512	414.763	2	9	1.1.1.2253.10	26.3393	1576.15	1474.49	26.28	0.39	1685.29
63	22.5	22.54	20.44	19.74	14.86	sp|Q9HCE1|MOV10_HUMAN	Putative helicase MOV-10 OS=Homo sapiens GN=MOV10 PE=1 SV=2			1.23657	97.6	IEEGERPDR				-0.00119895	1099.52	367.515	1099.53	367.516	3	7	1.1.1.1961.2	12.2854	269.42	262.39	12.27	0.31	321.719
124	12.47	12.59	28.22	28.22	28.22	sp|Q15717|ELAV1_HUMAN	ELAV-like protein 1 OS=Homo sapiens GN=ELAVL1 PE=1 SV=2			2	99	DANLYISGLPR				-0.00207816	1217.64	609.827	1217.64	609.828	2	15	1.1.1.2656.29	45.8382	1906.61	1806.66	45.76	0.35	3633.58
124	12.47	12.59	28.22	28.22	28.22	sp|Q15717|ELAV1_HUMAN	ELAV-like protein 1 OS=Homo sapiens GN=ELAVL1 PE=1 SV=2			2	99	NVALLSQLYHSPAR				0.00451842	1567.85	523.625	1567.85	523.623	3	9	1.1.1.2667.12	46.3602	946.93	825.56	46.3	0.49	1107.42
124	12.47	12.59	28.22	28.22	28.22	sp|Q15717|ELAV1_HUMAN	ELAV-like protein 1 OS=Homo sapiens GN=ELAVL1 PE=1 SV=2			2	99	SLFSSIGEVESAK				-0.00299553	1352.68	677.347	1352.68	677.348	2	13	1.1.1.2760.9	50.8876	1691.96	1387.65	51	0.39	1837.87
124	12.47	12.59	28.22	28.22	28.22	sp|Q15717|ELAV1_HUMAN	ELAV-like protein 1 OS=Homo sapiens GN=ELAVL1 PE=1 SV=2			2	99	VLVDQTTGLSR				-0.00145383	1187.65	594.832	1187.65	594.833	2	13	1.1.1.2293.12	28.2731	1508.12	950.33	28.38	0.48	1139.85
124	12.47	12.59	28.22	28.22	28.22	sp|Q15717|ELAV1_HUMAN	ELAV-like protein 1 OS=Homo sapiens GN=ELAVL1 PE=1 SV=2			1.82391	99	AINTLNGLR	Deamidated(N)@6			-0.00253562	971.537	486.776	971.54	486.777	2	10	1.1.1.2318.17	29.4589	1099.63	836.34	29.59	0.54	859.367
124	12.47	12.59	28.22	28.22	28.22	sp|Q15717|ELAV1_HUMAN	ELAV-like protein 1 OS=Homo sapiens GN=ELAVL1 PE=1 SV=2			1.74473	99	FAANPNQNK				-0.000737184	1002.49	502.251	1002.49	502.251	2	9	1.1.1.1992.11	13.7448	445.21	443.27	13.76	0.39	650.371
124	12.47	12.59	28.22	28.22	28.22	sp|Q15717|ELAV1_HUMAN	ELAV-like protein 1 OS=Homo sapiens GN=ELAVL1 PE=1 SV=2			0.899629	99	SEAEEAITSFNGHKPPGSSEPITVK	Deamidated(N)@11			0.00648368	2612.27	654.074	2612.26	654.072	4	12	1.1.1.2492.29	37.8885	1137.82	1114.22	37.9	0.44	1836.75
138	11.02	11.08	16.02	15.75	15.75	sp|Q00325|MPCP_HUMAN	Phosphate carrier protein, mitochondrial OS=Homo sapiens GN=SLC25A3 PE=1 SV=2			2	99	GSSASLVLK				-0.000219992	860.496	431.255	860.497	431.256	2	12	1.1.1.2205.4	24.0402	1087.63	769.51	23.88	0.33	741.358
138	11.02	11.08	16.02	15.75	15.75	sp|Q00325|MPCP_HUMAN	Phosphate carrier protein, mitochondrial OS=Homo sapiens GN=SLC25A3 PE=1 SV=2			2	99	GVAPLWMR				-0.000968046	928.494	465.254	928.495	465.255	2	8	1.1.1.2647.12	45.3788	2003.26	1655.74	45.46	0.68	1203.11
138	11.02	11.08	16.02	15.75	15.75	sp|Q00325|MPCP_HUMAN	Phosphate carrier protein, mitochondrial OS=Homo sapiens GN=SLC25A3 PE=1 SV=2			2	99	IQTQPGYANTLR				-0.00148265	1360.71	681.361	1360.71	681.362	2	13	1.1.1.2271.13	27.227	1037.58	822.97	27.19	0.33	941.107
138	11.02	11.08	16.02	15.75	15.75	sp|Q00325|MPCP_HUMAN	Phosphate carrier protein, mitochondrial OS=Homo sapiens GN=SLC25A3 PE=1 SV=2			2	99	LPRPPPPEMPESLK				0.00066699	1586.85	529.957	1586.85	529.957	3	14	1.1.1.2449.18	35.8077	1484.06	1444.84	35.74	0.54	2366.29
138	11.02	11.08	16.02	15.75	15.75	sp|Q00325|MPCP_HUMAN	Phosphate carrier protein, mitochondrial OS=Homo sapiens GN=SLC25A3 PE=1 SV=2			1.52288	99	TVEALYK				-0.00327332	822.445	412.23	822.449	412.232	2	8	1.1.1.2187.15	23.176	1890.99	1862.5	23.16	0.43	1952.44
138	11.02	11.08	16.02	15.75	15.75	sp|Q00325|MPCP_HUMAN	Phosphate carrier protein, mitochondrial OS=Homo sapiens GN=SLC25A3 PE=1 SV=2			1.49485	99	MQVDPQK				0.00041926	844.412	423.213	844.411	423.213	2	8	1.1.1.2017.11	14.9527	463.34	347.49	14.79	0.4	744.225
316	3.69	3.84	14.9	11.29	9.707	sp|Q07666|KHDR1_HUMAN	KH domain-containing, RNA-binding, signal transduction-associated protein 1 OS=Homo sapiens GN=KHDRBS1 PE=1 SV=1			2	99	SGSMDPSGAHPSVR				0.00143366	1383.62	462.214	1383.62	462.214	3	13	1.1.1.2054.25	16.7548	2041.53	766.14	16.97	0.29	1060.95
316	3.69	3.84	14.9	11.29	9.707	sp|Q07666|KHDR1_HUMAN	KH domain-containing, RNA-binding, signal transduction-associated protein 1 OS=Homo sapiens GN=KHDRBS1 PE=1 SV=1			1.13668	99	DSLDPSFTHAMQLLTAEIEK				0.0478693	2245.14	749.388	2245.09	749.372	3	19	1.1.1.3233.6	74.0845	2232.89	2124.86	74	0.95	2565.1
316	3.69	3.84	14.9	11.29	9.707	sp|Q07666|KHDR1_HUMAN	KH domain-containing, RNA-binding, signal transduction-associated protein 1 OS=Homo sapiens GN=KHDRBS1 PE=1 SV=1			0.514279	96.97	YLPELMAEK				0.0156338	1092.57	547.291	1092.55	547.284	2	10	1.1.1.2569.23	41.5996	3903.81	3663.76	41.53	0.48	3706.14
244	5.87	6	41.48	32.95	32.95	sp|Q01658|NC2B_HUMAN	Protein Dr1 OS=Homo sapiens GN=DR1 PE=1 SV=1			2	99	ELVVNCCTEFIHLISSEANEICNK	Carbamidomethyl(C)@6; Carbamidomethyl(C)@7; Carbamidomethyl(C)@22			-0.00160223	2878.33	960.45	2878.33	960.451	3	17	1.1.1.3136.12	69.3452	733.57	480.15	69.21	0.25	794.808
244	5.87	6	41.48	32.95	32.95	sp|Q01658|NC2B_HUMAN	Protein Dr1 OS=Homo sapiens GN=DR1 PE=1 SV=1			2	99	LENLGIPEEELLR				-0.000850493	1523.82	762.917	1523.82	762.917	2	13	1.1.1.2852.36	55.3558	2165.64	1819.24	55.27	0.34	3102.28
244	5.87	6	41.48	32.95	32.95	sp|Q01658|NC2B_HUMAN	Protein Dr1 OS=Homo sapiens GN=DR1 PE=1 SV=1			1.10237	99	ASSSGNDDDLTIPR	Acetyl@N-term	Acetyl@2	cleaved M-A@N-term	-0.00262527	1488.67	745.341	1488.67	745.342	2	24	1.1.1.2486.17	37.6095	1673.12	1593.56	37.67	0.48	2095.64
244	5.87	6	41.48	32.95	32.95	sp|Q01658|NC2B_HUMAN	Protein Dr1 OS=Homo sapiens GN=DR1 PE=1 SV=1			0.737549	97.47	ETLPNVR				-0.000158666	827.45	414.732	827.45	414.732	2	7	1.1.1.2176.11	22.641	2760.98	2335.48	22.72	0.29	2008.08
200	7.82	7.92	32.94	26.27	26.27	sp|P09661|RU2A_HUMAN	U2 small nuclear ribonucleoprotein A' OS=Homo sapiens GN=SNRPA1 PE=1 SV=2			2	99	IPVIENLGATLDQFDAIDFSDNEIR				-0.000507169	2804.39	935.803	2804.39	935.803	3	23	1.1.1.3257.12	75.2699	662.83	577.38	75.33	0.19	952.678
200	7.82	7.92	32.94	26.27	26.27	sp|P09661|RU2A_HUMAN	U2 small nuclear ribonucleoprotein A' OS=Homo sapiens GN=SNRPA1 PE=1 SV=2			2	99	NAIANASTLAEVER				-0.00150832	1457.75	729.88	1457.75	729.881	2	19	1.1.1.2500.38	38.2884	1614.06	1533.05	38.3	0.2	2187.99
200	7.82	7.92	32.94	26.27	26.27	sp|P09661|RU2A_HUMAN	U2 small nuclear ribonucleoprotein A' OS=Homo sapiens GN=SNRPA1 PE=1 SV=2			2	99	SLTYLSILR				-0.00143777	1064.62	533.318	1064.62	533.319	2	8	1.1.1.2856.6	55.5209	268.74	247.66	55.51	0.44	655.138
200	7.82	7.92	32.94	26.27	26.27	sp|P09661|RU2A_HUMAN	U2 small nuclear ribonucleoprotein A' OS=Homo sapiens GN=SNRPA1 PE=1 SV=2			1	98.04	TLLVNNNR				-0.000765292	942.524	472.269	942.525	472.27	2	6	1.1.1.2138.25	20.8003	585.61	509.75	20.87	0.48	669.246
200	7.82	7.92	32.94	26.27	26.27	sp|P09661|RU2A_HUMAN	U2 small nuclear ribonucleoprotein A' OS=Homo sapiens GN=SNRPA1 PE=1 SV=2			0.8041	96.92	GLLQSGQIPGR				-0.00186625	1124.63	563.322	1124.63	563.322	2	10	1.1.1.2421.22	34.4333	1241.7	1049.18	34.31	0.39	2444.39
271	4.97	5.04	6.011	5.055	5.055	sp|P13010|XRCC5_HUMAN	X-ray repair cross-complementing protein 5 OS=Homo sapiens GN=XRCC5 PE=1 SV=3			2	99	HLMLPDFDLLEDIESK				0.00235823	1913.95	638.99	1913.94	638.989	3	15	1.1.1.3167.3	70.831	215.46	205.94	70.86	0.69	815.79
271	4.97	5.04	6.011	5.055	5.055	sp|P13010|XRCC5_HUMAN	X-ray repair cross-complementing protein 5 OS=Homo sapiens GN=XRCC5 PE=1 SV=3			2	99	TDTLEDLFPTTK				-0.00301539	1379.68	690.847	1379.68	690.848	2	11	1.1.1.2827.28	54.132	380.98	360.67	54	0.34	964.003
271	4.97	5.04	6.011	5.055	5.055	sp|P13010|XRCC5_HUMAN	X-ray repair cross-complementing protein 5 OS=Homo sapiens GN=XRCC5 PE=1 SV=3			0.966576	98.71	TLFPLIEAK				-0.00151748	1030.6	516.31	1030.61	516.31	2	8	1.1.1.2822.10	53.8703	905.43	792.87	53.96	0.49	841.426
161	9.65	9.74	18.98	18.98	12.58	sp|P36957|ODO2_HUMAN	Dihydrolipoyllysine-residue succinyltransferase component of 2-oxoglutarate dehydrogenase complex, mitochondrial OS=Homo sapiens GN=DLST PE=1 SV=4			2	99	AKPAEAPAAAAPK				-0.00127763	1191.66	398.227	1191.66	398.228	3	16	1.1.1.1978.6	13.051	472.74	419.26	13.07	0.3	620.634
161	9.65	9.74	18.98	18.98	12.58	sp|P36957|ODO2_HUMAN	Dihydrolipoyllysine-residue succinyltransferase component of 2-oxoglutarate dehydrogenase complex, mitochondrial OS=Homo sapiens GN=DLST PE=1 SV=4			2	99	NVEAMNFADIER				0.000582925	1407.65	704.83	1407.65	704.83	2	13	1.1.1.2667.26	46.3742	1287.44	1002.73	46.49	0.29	1823.3
161	9.65	9.74	18.98	18.98	12.58	sp|P36957|ODO2_HUMAN	Dihydrolipoyllysine-residue succinyltransferase component of 2-oxoglutarate dehydrogenase complex, mitochondrial OS=Homo sapiens GN=DLST PE=1 SV=4			2	99	TPAFAESVTEGDVR				0.00867369	1477.71	739.864	1477.7	739.86	2	16	1.1.1.2462.16	36.4494	1783.76	1687.81	36.42	0.24	3170.84
161	9.65	9.74	18.98	18.98	12.58	sp|P36957|ODO2_HUMAN	Dihydrolipoyllysine-residue succinyltransferase component of 2-oxoglutarate dehydrogenase complex, mitochondrial OS=Homo sapiens GN=DLST PE=1 SV=4			2	99	VEGGTPLFTLR				-0.00730395	1188.64	595.329	1188.65	595.332	2	9	1.1.1.2695.22	47.7322	1643.17	1046.12	47.91	0.49	1677
161	9.65	9.74	18.98	18.98	12.58	sp|P36957|ODO2_HUMAN	Dihydrolipoyllysine-residue succinyltransferase component of 2-oxoglutarate dehydrogenase complex, mitochondrial OS=Homo sapiens GN=DLST PE=1 SV=4			0.856985	96.47	EAVTFLR				-0.00593925	834.454	418.234	834.46	418.237	2	8	1.1.1.2439.7	35.3058	1586.69	1429.95	35.39	0.59	1201.19
211	7.19	7.23	19.58	19.23	19.23	tr|H7BY58|H7BY58_HUMAN; tr|F6S8N6|F6S8N6_HUMAN; tr|A0A0A0MRJ6|A0A0A0MRJ6_HUMAN; sp|P22061|PIMT_HUMAN	Protein-L-isoaspartate O-methyltransferase OS=Homo sapiens GN=PCMT1 PE=1 SV=1; Protein-L-isoaspartate O-methyltransferase OS=Homo sapiens GN=PCMT1 PE=1 SV=1; Protein-L-isoaspartate O-methyltransferase OS=Homo sapiens GN=PCMT1 PE=1 SV=1; Protein-L-isoaspartate(D-aspartate) O-methyltransferase OS=Homo sapiens GN=PCMT1 PE=1 SV=4			2	99	SGGASHSELIHNLR				0.000879005	1476.74	370.193	1476.74	370.193	4	12	1.1.1.2156.4	21.6591	857.2	782.01	21.7	0.3	1323.35
211	7.19	7.23	19.58	19.23	19.23	tr|H7BY58|H7BY58_HUMAN; tr|F6S8N6|F6S8N6_HUMAN; tr|A0A0A0MRJ6|A0A0A0MRJ6_HUMAN; sp|P22061|PIMT_HUMAN	Protein-L-isoaspartate O-methyltransferase OS=Homo sapiens GN=PCMT1 PE=1 SV=1; Protein-L-isoaspartate O-methyltransferase OS=Homo sapiens GN=PCMT1 PE=1 SV=1; Protein-L-isoaspartate O-methyltransferase OS=Homo sapiens GN=PCMT1 PE=1 SV=1; Protein-L-isoaspartate(D-aspartate) O-methyltransferase OS=Homo sapiens GN=PCMT1 PE=1 SV=4			2	99	VFEVMLATDR				0.00154051	1179.6	590.806	1179.6	590.805	2	9	1.1.1.2669.18	46.4632	1027.08	932.47	46.54	0.34	1836.8
211	7.19	7.23	19.58	19.23	19.23	tr|H7BY58|H7BY58_HUMAN; tr|F6S8N6|F6S8N6_HUMAN; tr|A0A0A0MRJ6|A0A0A0MRJ6_HUMAN; sp|P22061|PIMT_HUMAN	Protein-L-isoaspartate O-methyltransferase OS=Homo sapiens GN=PCMT1 PE=1 SV=1; Protein-L-isoaspartate O-methyltransferase OS=Homo sapiens GN=PCMT1 PE=1 SV=1; Protein-L-isoaspartate O-methyltransferase OS=Homo sapiens GN=PCMT1 PE=1 SV=1; Protein-L-isoaspartate(D-aspartate) O-methyltransferase OS=Homo sapiens GN=PCMT1 PE=1 SV=4			2	99	VQLVVGDGR				-0.00182284	941.528	471.771	941.529	471.772	2	11	1.1.1.2246.21	26.0131	1926.46	1225.66	26.14	0.29	1519.3
211	7.19	7.23	19.58	19.23	19.23	tr|H7BY58|H7BY58_HUMAN; tr|F6S8N6|F6S8N6_HUMAN; tr|A0A0A0MRJ6|A0A0A0MRJ6_HUMAN; sp|P22061|PIMT_HUMAN	Protein-L-isoaspartate O-methyltransferase OS=Homo sapiens GN=PCMT1 PE=1 SV=1; Protein-L-isoaspartate O-methyltransferase OS=Homo sapiens GN=PCMT1 PE=1 SV=1; Protein-L-isoaspartate O-methyltransferase OS=Homo sapiens GN=PCMT1 PE=1 SV=1; Protein-L-isoaspartate(D-aspartate) O-methyltransferase OS=Homo sapiens GN=PCMT1 PE=1 SV=4			1.17393	98.63	KDDPTLLSSGR			missed K-D@1	0.00294293	1187.62	396.88	1187.61	396.879	3	8	1.1.1.2154.8	21.5646	474.84	442.98	21.7	0.49	1088.94
211	7.19	7.23	19.58	19.23	19.23	tr|H7BY58|H7BY58_HUMAN; tr|F6S8N6|F6S8N6_HUMAN; tr|A0A0A0MRJ6|A0A0A0MRJ6_HUMAN; sp|P22061|PIMT_HUMAN	Protein-L-isoaspartate O-methyltransferase OS=Homo sapiens GN=PCMT1 PE=1 SV=1; Protein-L-isoaspartate O-methyltransferase OS=Homo sapiens GN=PCMT1 PE=1 SV=1; Protein-L-isoaspartate O-methyltransferase OS=Homo sapiens GN=PCMT1 PE=1 SV=1; Protein-L-isoaspartate(D-aspartate) O-methyltransferase OS=Homo sapiens GN=PCMT1 PE=1 SV=4			0.0177288	99	ELVDDSVNNVR	Ser->Thr@6	Ser->Thr@177		0.000922874	1272.63	637.323	1272.63	637.323	2	9	1.1.1.2382.29	32.553	988.36	964.81	32.52	0.73	1043.73
211	7.19	7.23	19.58	19.23	19.23	tr|H7BY58|H7BY58_HUMAN; tr|F6S8N6|F6S8N6_HUMAN; tr|A0A0A0MRJ6|A0A0A0MRJ6_HUMAN; sp|P22061|PIMT_HUMAN	Protein-L-isoaspartate O-methyltransferase OS=Homo sapiens GN=PCMT1 PE=1 SV=1; Protein-L-isoaspartate O-methyltransferase OS=Homo sapiens GN=PCMT1 PE=1 SV=1; Protein-L-isoaspartate O-methyltransferase OS=Homo sapiens GN=PCMT1 PE=1 SV=1; Protein-L-isoaspartate(D-aspartate) O-methyltransferase OS=Homo sapiens GN=PCMT1 PE=1 SV=4			0	99	ELVDDSVNNVR	Val->Leu@7	Val->Leu@178		0.000922874	1272.63	637.323	1272.63	637.323	2	9	1.1.1.2382.29	32.553	988.36	964.81	32.52	0.73	1043.73
221	6.75	6.87	20.8	18.4	12	sp|P35659|DEK_HUMAN	Protein DEK OS=Homo sapiens GN=DEK PE=1 SV=1			2	99	LLASANLEEVTMK				-0.00265678	1417.75	709.88	1417.75	709.882	2	16	1.1.1.2638.34	44.9647	2394.52	2389.22	44.97	0.39	2879.32
221	6.75	6.87	20.8	18.4	12	sp|P35659|DEK_HUMAN	Protein DEK OS=Homo sapiens GN=DEK PE=1 SV=1			2	99	SICEVLDLER	Carbamidomethyl(C)@3			0.00136862	1232.61	617.312	1232.61	617.311	2	13	1.1.1.2709.18	48.4307	1994.13	904.75	48.3	0.19	1536.89
221	6.75	6.87	20.8	18.4	12	sp|P35659|DEK_HUMAN	Protein DEK OS=Homo sapiens GN=DEK PE=1 SV=1			1.42022	99	VYENYPTYDLTER				-0.00463875	1661.75	831.884	1661.76	831.886	2	10	1.1.1.2538.40	40.1244	661.61	490.31	40.18	0.29	1337.04
221	6.75	6.87	20.8	18.4	12	sp|P35659|DEK_HUMAN	Protein DEK OS=Homo sapiens GN=DEK PE=1 SV=1			1.0655	98.55	EPFTIAQGK				0.000200308	989.518	495.767	989.518	495.766	2	7	1.1.1.2324.21	29.7575	1532.83	1516.22	29.78	0.88	1205.69
218	6.87	7.07	15.53	13.9	13.9	sp|P02765|FETUA_HUMAN	Alpha-2-HS-glycoprotein OS=Homo sapiens GN=AHSG PE=1 SV=1			2	99	EHAVEGDCDFQLLK	Carbamidomethyl(C)@8			0.00229864	1659.76	554.26	1659.76	554.259	3	14	1.1.1.2510.9	38.7472	1150.78	1065.41	38.74	0.34	1486.04
218	6.87	7.07	15.53	13.9	13.9	sp|P02765|FETUA_HUMAN	Alpha-2-HS-glycoprotein OS=Homo sapiens GN=AHSG PE=1 SV=1			1.55284	99	CNLLAEK	Carbamidomethyl(C)@1			-0.000243344	846.427	424.221	846.427	424.221	2	10	1.1.1.2185.12	23.0764	2060.3	1714.1	23.11	0.19	1906.99
218	6.87	7.07	15.53	13.9	13.9	sp|P02765|FETUA_HUMAN	Alpha-2-HS-glycoprotein OS=Homo sapiens GN=AHSG PE=1 SV=1			1.33724	99	HTLNQIDEVK				-0.00154323	1195.62	399.547	1195.62	399.547	3	10	1.1.1.2153.10	21.5175	1170.62	1068.75	21.56	0.34	1635.46
218	6.87	7.07	15.53	13.9	13.9	sp|P02765|FETUA_HUMAN	Alpha-2-HS-glycoprotein OS=Homo sapiens GN=AHSG PE=1 SV=1			1.16115	98.9	CDSSPDSAEDVRK	Carbamidomethyl(C)@1		missed R-K@12	-0.0106833	1464.6	489.209	1464.62	489.212	3	12	1.1.1.1982.9	13.2565	167.5	141.11	13.32	0.54	601.783
218	6.87	7.07	15.53	13.9	13.9	sp|P02765|FETUA_HUMAN	Alpha-2-HS-glycoprotein OS=Homo sapiens GN=AHSG PE=1 SV=1			0.79588	97.23	FSVVYAK				-0.00074987	812.442	407.228	812.443	407.229	2	7	1.1.1.2334.2	30.2205	1477.03	1227.46	30.17	0.29	1055.07
157	9.78	9.92	40.51	28.27	24.89	tr|Q5QPL9|Q5QPL9_HUMAN; sp|Q9UKM9|RALY_HUMAN	RNA-binding protein Raly OS=Homo sapiens GN=RALY PE=1 SV=1; RNA-binding protein Raly OS=Homo sapiens GN=RALY PE=1 SV=1			2	99	GYAFVQYSNER				0.000376308	1332.61	667.312	1332.61	667.312	2	13	1.1.1.2459.21	36.3051	1003.96	978.85	36.32	0.34	1661.21
157	9.78	9.92	40.51	28.27	24.89	tr|Q5QPL9|Q5QPL9_HUMAN; sp|Q9UKM9|RALY_HUMAN	RNA-binding protein Raly OS=Homo sapiens GN=RALY PE=1 SV=1; RNA-binding protein Raly OS=Homo sapiens GN=RALY PE=1 SV=1			2	99	SNIDALLSR				4.18727e-05	987.535	494.775	987.535	494.775	2	13	1.1.1.2527.3	39.5622	1384.51	1248.98	39.51	0.43	703.38
157	9.78	9.92	40.51	28.27	24.89	tr|Q5QPL9|Q5QPL9_HUMAN; sp|Q9UKM9|RALY_HUMAN	RNA-binding protein Raly OS=Homo sapiens GN=RALY PE=1 SV=1; RNA-binding protein Raly OS=Homo sapiens GN=RALY PE=1 SV=1			2	99	VFIGNLNTALVK				-0.000292819	1287.75	644.885	1287.76	644.885	2	7	1.1.1.2729.23	49.3845	515.99	472.45	49.45	0.25	960.941
157	9.78	9.92	40.51	28.27	24.89	tr|Q5QPL9|Q5QPL9_HUMAN; sp|Q9UKM9|RALY_HUMAN	RNA-binding protein Raly OS=Homo sapiens GN=RALY PE=1 SV=1; RNA-binding protein Raly OS=Homo sapiens GN=RALY PE=1 SV=1			1.50864	99	LQASNVTNK				0.00108428	973.52	487.767	973.519	487.767	2	9	1.1.1.1993.14	13.7911	522.32	344.99	13.86	0.19	557.443
157	9.78	9.92	40.51	28.27	24.89	tr|Q5QPL9|Q5QPL9_HUMAN; sp|Q9UKM9|RALY_HUMAN	RNA-binding protein Raly OS=Homo sapiens GN=RALY PE=1 SV=1; RNA-binding protein Raly OS=Homo sapiens GN=RALY PE=1 SV=1			1.03152	97.8	LEQIAAEQK				-0.00124651	1028.55	515.282	1028.55	515.282	2	9	1.1.1.2089.21	18.4371	799.93	454	18.55	0.29	946.473
157	9.78	9.92	40.51	28.27	24.89	tr|Q5QPL9|Q5QPL9_HUMAN; sp|Q9UKM9|RALY_HUMAN	RNA-binding protein Raly OS=Homo sapiens GN=RALY PE=1 SV=1; RNA-binding protein Raly OS=Homo sapiens GN=RALY PE=1 SV=1			0.742321	98.74	AAVLGENGR	Deamidated(N)@7			0.0119962	886.463	444.239	886.451	444.233	2	11	1.1.1.2065.13	17.2917	1681.34	1670.73	17.26	0.34	1209.53
230	6.41	6.52	28	28	28	tr|H3BND3|H3BND3_HUMAN; sp|O43809|CPSF5_HUMAN	Cleavage and polyadenylation-specificity factor subunit 5 OS=Homo sapiens GN=NUDT21 PE=1 SV=5; Cleavage and polyadenylation specificity factor subunit 5 OS=Homo sapiens GN=NUDT21 PE=1 SV=1			2	99	LFLVQLQEK				-0.000808523	1116.65	559.334	1116.65	559.334	2	7	1.1.1.2730.16	49.4266	684.7	318.66	49.56	0.29	871.254
230	6.41	6.52	28	28	28	tr|H3BND3|H3BND3_HUMAN; sp|O43809|CPSF5_HUMAN	Cleavage and polyadenylation-specificity factor subunit 5 OS=Homo sapiens GN=NUDT21 PE=1 SV=5; Cleavage and polyadenylation specificity factor subunit 5 OS=Homo sapiens GN=NUDT21 PE=1 SV=1			2	99	LPGGELNPGEDEVEGLKR			missed K-R@17	-0.00156118	1907.96	636.993	1907.96	636.994	3	21	1.1.1.2481.12	37.3545	1702.22	1631.01	37.38	0.24	2131.51
230	6.41	6.52	28	28	28	tr|H3BND3|H3BND3_HUMAN; sp|O43809|CPSF5_HUMAN	Cleavage and polyadenylation-specificity factor subunit 5 OS=Homo sapiens GN=NUDT21 PE=1 SV=5; Cleavage and polyadenylation specificity factor subunit 5 OS=Homo sapiens GN=NUDT21 PE=1 SV=1			1.25964	98.97	LMTEILGR				0.000365802	931.516	466.765	931.516	466.765	2	9	1.1.1.2522.8	39.3231	2354.08	2069.29	39.26	0.34	966.704
230	6.41	6.52	28	28	28	tr|H3BND3|H3BND3_HUMAN; sp|O43809|CPSF5_HUMAN	Cleavage and polyadenylation-specificity factor subunit 5 OS=Homo sapiens GN=NUDT21 PE=1 SV=5; Cleavage and polyadenylation specificity factor subunit 5 OS=Homo sapiens GN=NUDT21 PE=1 SV=1			1.1549	98.95	ALFAVPK				-0.000996872	744.452	373.233	744.453	373.234	2	8	1.1.1.2501.4	38.3041	1553.09	1142.41	38.44	0.25	933.867
163	9.6	9.65	24.81	16.8	16.8	sp|Q08431|MFGM_HUMAN	Lactadherin OS=Homo sapiens GN=MFGE8 PE=1 SV=2			2	99	EVTGIITQGAR				0.00471394	1143.63	572.822	1143.62	572.82	2	15	1.1.1.2303.6	28.7401	817.85	802.13	28.76	0.67	1822.12
163	9.6	9.65	24.81	16.8	16.8	sp|Q08431|MFGM_HUMAN	Lactadherin OS=Homo sapiens GN=MFGE8 PE=1 SV=2			2	99	GDVFPSYTCTCLK	Carbamidomethyl(C)@9; Carbamidomethyl(C)@11			-0.00272174	1546.68	774.346	1546.68	774.347	2	13	1.1.1.2603.20	43.2545	1280.9	1196.22	43.22	0.48	1834.89
163	9.6	9.65	24.81	16.8	16.8	sp|Q08431|MFGM_HUMAN	Lactadherin OS=Homo sapiens GN=MFGE8 PE=1 SV=2			2	99	NAVHVNLFETPVEAQYVR				0.00967633	2085.07	696.032	2085.06	696.029	3	14	1.1.1.2755.22	50.6446	1490.63	441.82	50.43	0.29	2968.71
163	9.6	9.65	24.81	16.8	16.8	sp|Q08431|MFGM_HUMAN	Lactadherin OS=Homo sapiens GN=MFGE8 PE=1 SV=2			2	99	NLFETPILAR				-0.00616177	1172.65	587.332	1172.66	587.335	2	8	1.1.1.2799.11	52.7528	1807.39	1776.09	52.69	0.53	1588.64
163	9.6	9.65	24.81	16.8	16.8	sp|Q08431|MFGM_HUMAN	Lactadherin OS=Homo sapiens GN=MFGE8 PE=1 SV=2			1.58503	99	LYPTSCHTACTLR	Carbamidomethyl(C)@6; Carbamidomethyl(C)@10			0.00609245	1578.73	527.252	1578.73	527.25	3	10	1.1.1.2180.22	22.857	1032.82	900.04	22.87	0.29	1725.57
216	6.98	7.04	16.7	13.09	11.57	tr|H3BPE7|H3BPE7_HUMAN; sp|P35637|FUS_HUMAN	RNA-binding protein FUS OS=Homo sapiens GN=FUS PE=1 SV=1; RNA-binding protein FUS OS=Homo sapiens GN=FUS PE=1 SV=1			2	99	AAIDWFDGK				-0.000747393	1021.49	511.75	1021.49	511.751	2	10	1.1.1.2718.7	48.8406	1086.27	916	48.88	0.43	983.513
216	6.98	7.04	16.7	13.09	11.57	tr|H3BPE7|H3BPE7_HUMAN; sp|P35637|FUS_HUMAN	RNA-binding protein FUS OS=Homo sapiens GN=FUS PE=1 SV=1; RNA-binding protein FUS OS=Homo sapiens GN=FUS PE=1 SV=1			2	99	APKPDGPGGGPGGSHMGGNYGDDR				0.00257295	2251.97	564	2251.97	563.999	4	20	1.1.1.2090.36	18.4903	1770.58	1448.35	18.55	0.19	1722.21
216	6.98	7.04	16.7	13.09	11.57	tr|H3BPE7|H3BPE7_HUMAN; sp|P35637|FUS_HUMAN	RNA-binding protein FUS OS=Homo sapiens GN=FUS PE=1 SV=1; RNA-binding protein FUS OS=Homo sapiens GN=FUS PE=1 SV=1			2	99	LKGEATVSFDDPPSAK			missed K-G@2	-0.001123	1660.83	554.617	1660.83	554.618	3	13	1.1.1.2312.24	29.1745	2633.31	1880.18	29.29	0.24	1880.75
216	6.98	7.04	16.7	13.09	11.57	tr|H3BPE7|H3BPE7_HUMAN; sp|P35637|FUS_HUMAN	RNA-binding protein FUS OS=Homo sapiens GN=FUS PE=1 SV=1; RNA-binding protein FUS OS=Homo sapiens GN=FUS PE=1 SV=1			0.619789	95.2	TGQPMINLYTDR				-0.00700155	1407.67	704.845	1407.68	704.848	2	10	1.1.1.2558.7	41.065	1125.21	818.95	41.53	0.82	1681.18
181	8.75	8.81	40.81	29.6	19.31	sp|P22087|FBRL_HUMAN	rRNA 2'-O-methyltransferase fibrillarin OS=Homo sapiens GN=FBL PE=1 SV=2			2	99	ANCIDSTASAEAVFASEVK	Carbamidomethyl(C)@3			-0.00170268	1968.91	657.31	1968.91	657.311	3	8	1.1.1.2756.21	50.6911	415.58	399.14	50.72	0.29	897.728
181	8.75	8.81	40.81	29.6	19.31	sp|P22087|FBRL_HUMAN	rRNA 2'-O-methyltransferase fibrillarin OS=Homo sapiens GN=FBL PE=1 SV=2			2	99	LAAAILGGVDQIHIKPGAK				0.00441961	1871.1	468.783	1871.1	468.782	4	11	1.1.1.2627.11	44.3972	466.34	375.89	44.33	0.2	1030.7
181	8.75	8.81	40.81	29.6	19.31	sp|P22087|FBRL_HUMAN	rRNA 2'-O-methyltransferase fibrillarin OS=Homo sapiens GN=FBL PE=1 SV=2			2	99	TNIIPVIEDAR				-0.00157112	1239.68	620.848	1239.68	620.848	2	10	1.1.1.2664.20	46.223	3042.59	2124.06	46.35	0.39	2647.84
181	8.75	8.81	40.81	29.6	19.31	sp|P22087|FBRL_HUMAN	rRNA 2'-O-methyltransferase fibrillarin OS=Homo sapiens GN=FBL PE=1 SV=2			2	99	VSISEGDDKIEYR			missed K-I@9	0.000248195	1509.73	504.251	1509.73	504.251	3	12	1.1.1.2323.17	29.7046	2181.95	2102.93	29.69	0.25	2228.28
208	7.23	7.38	18.68	14.53	11.32	sp|O75475|PSIP1_HUMAN	PC4 and SFRS1-interacting protein OS=Homo sapiens GN=PSIP1 PE=1 SV=1			2	99	DFKPGDLIFAK				0.000493621	1249.67	417.564	1249.67	417.564	3	10	1.1.1.2766.4	51.1579	1807.2	1612.59	51.11	0.19	719.793
208	7.23	7.38	18.68	14.53	11.32	sp|O75475|PSIP1_HUMAN	PC4 and SFRS1-interacting protein OS=Homo sapiens GN=PSIP1 PE=1 SV=1			2	99	NMFLVGEGDSVITQVLNK				-0.00335982	1963.01	655.342	1963.01	655.343	3	18	1.1.1.3138.5	69.4323	309.53	242.67	69.51	0.34	669.066
208	7.23	7.38	18.68	14.53	11.32	sp|O75475|PSIP1_HUMAN	PC4 and SFRS1-interacting protein OS=Homo sapiens GN=PSIP1 PE=1 SV=1			1.26761	99	VDEVPDGAVKPPTNK				0.000644894	1564.81	522.611	1564.81	522.611	3	11	1.1.1.2189.17	23.2782	1732.26	1699.67	23.26	0.38	2354.4
208	7.23	7.38	18.68	14.53	11.32	sp|O75475|PSIP1_HUMAN	PC4 and SFRS1-interacting protein OS=Homo sapiens GN=PSIP1 PE=1 SV=1			0.829738	97.36	VSQVIMEK				-0.00160309	932.498	467.257	932.5	467.257	2	8	1.1.1.2149.15	21.3261	520.69	496.45	21.36	0.64	723.335
208	7.23	7.38	18.68	14.53	11.32	sp|O75475|PSIP1_HUMAN	PC4 and SFRS1-interacting protein OS=Homo sapiens GN=PSIP1 PE=1 SV=1			0.737549	96.25	IDNLDVNR				-0.000194119	957.488	479.751	957.488	479.751	2	8	1.1.1.2170.25	22.3638	970.59	908.72	22.39	0.48	1013.95
152	10.37	10.5	29.88	23.37	20.12	sp|P40926|MDHM_HUMAN	Malate dehydrogenase, mitochondrial OS=Homo sapiens GN=MDH2 PE=1 SV=3			2	99	GCDVVVIPAGVPR	Carbamidomethyl(C)@2			0.0011118	1337.71	669.864	1337.71	669.864	2	14	1.1.1.2588.22	42.5286	1598.8	824.18	42.74	0.63	1861.21
152	10.37	10.5	29.88	23.37	20.12	sp|P40926|MDHM_HUMAN	Malate dehydrogenase, mitochondrial OS=Homo sapiens GN=MDH2 PE=1 SV=3			2	99	GYLGPEQLPDCLK	Carbamidomethyl(C)@11			0.00078413	1488.73	745.372	1488.73	745.371	2	12	1.1.1.2671.35	46.5778	1382.93	1370.35	46.54	0.34	4534.89
152	10.37	10.5	29.88	23.37	20.12	sp|P40926|MDHM_HUMAN	Malate dehydrogenase, mitochondrial OS=Homo sapiens GN=MDH2 PE=1 SV=3			2	99	TIIPLISQCTPK	Carbamidomethyl(C)@9			-0.00549743	1369.76	685.886	1369.76	685.889	2	8	1.1.1.2685.28	47.2513	809.89	393.91	47.12	0.44	1376.18
152	10.37	10.5	29.88	23.37	20.12	sp|P40926|MDHM_HUMAN	Malate dehydrogenase, mitochondrial OS=Homo sapiens GN=MDH2 PE=1 SV=3			1.56864	99	MISDAIPELK				-0.000225123	1115.59	558.802	1115.59	558.802	2	9	1.1.1.2629.21	44.5063	937.97	835.08	44.38	0.74	1527.76
152	10.37	10.5	29.88	23.37	20.12	sp|P40926|MDHM_HUMAN	Malate dehydrogenase, mitochondrial OS=Homo sapiens GN=MDH2 PE=1 SV=3			1.40894	99	EGVVECSFVK	Carbamidomethyl(C)@6			0.00797251	1152.56	577.285	1152.55	577.282	2	9	1.1.1.2386.24	32.7428	633.07	593.93	32.91	0.68	1048.16
152	10.37	10.5	29.88	23.37	20.12	sp|P40926|MDHM_HUMAN	Malate dehydrogenase, mitochondrial OS=Homo sapiens GN=MDH2 PE=1 SV=3			0.744727	95.3	IQEAGTEVVK				-0.0131636	1072.56	537.289	1072.58	537.295	2	8	1.1.1.2099.34	18.9289	737.26	727.66	18.94	0.49	1285.65
321	3.58	3.71	18.45	15.02	15.02	tr|B5MDF5|B5MDF5_HUMAN; sp|P62826|RAN_HUMAN	GTP-binding nuclear protein Ran OS=Homo sapiens GN=RAN PE=1 SV=1; GTP-binding nuclear protein Ran OS=Homo sapiens GN=RAN PE=1 SV=3			2	99	VCENIPIVLCGNK	Carbamidomethyl(C)@2; Carbamidomethyl(C)@10			-0.00258914	1514.76	758.385	1514.76	758.387	2	18	1.1.1.2600.11	43.1104	1368.36	1247.88	43.13	0.34	3340.68
321	3.58	3.71	18.45	15.02	15.02	tr|B5MDF5|B5MDF5_HUMAN; sp|P62826|RAN_HUMAN	GTP-binding nuclear protein Ran OS=Homo sapiens GN=RAN PE=1 SV=1; GTP-binding nuclear protein Ran OS=Homo sapiens GN=RAN PE=1 SV=3			1.17393	99	FNVWDTAGQEK				-0.000241647	1293.6	647.807	1293.6	647.807	2	11	1.1.1.2537.29	40.0649	1675.04	1655.63	40.04	0.53	3047.17
321	3.58	3.71	18.45	15.02	15.02	tr|B5MDF5|B5MDF5_HUMAN; sp|P62826|RAN_HUMAN	GTP-binding nuclear protein Ran OS=Homo sapiens GN=RAN PE=1 SV=1; GTP-binding nuclear protein Ran OS=Homo sapiens GN=RAN PE=1 SV=3			0.367543	99	AAQGEPQVQFK	Acetyl@N-term	Acetyl@2	cleaved M-A@N-term	0.00101229	1243.62	622.818	1243.62	622.817	2	10	1.1.1.2419.31	34.3443	994.17	751.99	34.51	0.98	1500.45
321	3.58	3.71	18.45	15.02	15.02	tr|B5MDF5|B5MDF5_HUMAN; sp|P62826|RAN_HUMAN	GTP-binding nuclear protein Ran OS=Homo sapiens GN=RAN PE=1 SV=1; GTP-binding nuclear protein Ran OS=Homo sapiens GN=RAN PE=1 SV=3			0	97.73	VCENIPIVLCGNK	Carbamidomethyl(C)@2; Carbamidomethyl(C)@10; Deamidated(N)@12			0.0183826	1515.76	758.888	1515.74	758.879	2	13	1.1.1.2601.14	43.1544	955.26	909.77	43.13	0.34	3109.3
219	6.79	6.92	22.58	22.58	19.35	sp|Q9Y3Y2|CHTOP_HUMAN	Chromatin target of PRMT1 protein OS=Homo sapiens GN=CHTOP PE=1 SV=2			2	99	ASMQQQQQLASAR				0.000209642	1445.7	723.86	1445.7	723.86	2	14	1.1.1.2112.41	19.5672	440.51	435.37	19.57	0.15	824.909
219	6.79	6.92	22.58	22.58	19.35	sp|Q9Y3Y2|CHTOP_HUMAN	Chromatin target of PRMT1 protein OS=Homo sapiens GN=CHTOP PE=1 SV=2			2	99	EQLDNQLDAYMSK				0.00226862	1553.71	777.86	1553.7	777.859	2	14	1.1.1.2622.36	44.1754	1594.97	1520.05	44.19	0.34	2302.84
219	6.79	6.92	22.58	22.58	19.35	sp|Q9Y3Y2|CHTOP_HUMAN	Chromatin target of PRMT1 protein OS=Homo sapiens GN=CHTOP PE=1 SV=2			1.88606	99	LAQQMENRPSVQAALK				-0.00246021	1782.94	595.32	1782.94	595.321	3	12	1.1.1.2305.11	28.8358	1598.82	1431.43	28.91	0.24	1921.45
219	6.79	6.92	22.58	22.58	19.35	sp|Q9Y3Y2|CHTOP_HUMAN	Chromatin target of PRMT1 protein OS=Homo sapiens GN=CHTOP PE=1 SV=2			0.739929	96.45	FTNMLK				-0.00159485	752.387	377.201	752.389	377.202	2	8	1.1.1.2252.8	26.2894	1297.07	1092.62	26.32	0.14	1505.55
130	11.7	11.8	14.81	13.79	10.09	sp|Q9NR30|DDX21_HUMAN	Nucleolar RNA helicase 2 OS=Homo sapiens GN=DDX21 PE=1 SV=5			2	99	EGAFSNFPISEETIK				-0.000634346	1667.8	834.909	1667.8	834.909	2	12	1.1.1.2765.32	51.1385	1173.01	976.9	51.2	0.29	1616.07
130	11.7	11.8	14.81	13.79	10.09	sp|Q9NR30|DDX21_HUMAN	Nucleolar RNA helicase 2 OS=Homo sapiens GN=DDX21 PE=1 SV=5			2	99	GVTFLFPIQAK				0.000748166	1219.7	610.856	1219.7	610.856	2	10	1.1.1.2931.18	59.1919	439.5	432.69	59.22	0.74	841.118
130	11.7	11.8	14.81	13.79	10.09	sp|Q9NR30|DDX21_HUMAN	Nucleolar RNA helicase 2 OS=Homo sapiens GN=DDX21 PE=1 SV=5			2	99	NEEPSEEEIDAPKPK				0.00377124	1710.8	571.274	1710.79	571.272	3	12	1.1.1.2163.36	22.0357	826.02	540.49	21.9	0.34	1131.55
130	11.7	11.8	14.81	13.79	10.09	sp|Q9NR30|DDX21_HUMAN	Nucleolar RNA helicase 2 OS=Homo sapiens GN=DDX21 PE=1 SV=5			2	99	SDKTEEIAEEEETVFPK			missed K-T@3	-0.000105698	1979.92	660.981	1979.92	660.981	3	11	1.1.1.2596.24	42.9095	826.44	811.03	42.88	0.63	1692.19
130	11.7	11.8	14.81	13.79	10.09	sp|Q9NR30|DDX21_HUMAN	Nucleolar RNA helicase 2 OS=Homo sapiens GN=DDX21 PE=1 SV=5			1.42022	99	EAQELSQNSAIK				0.00265388	1316.66	659.337	1316.66	659.336	2	9	1.1.1.2140.30	20.9048	353.82	285.58	20.97	0.39	632.746
130	11.7	11.8	14.81	13.79	10.09	sp|Q9NR30|DDX21_HUMAN	Nucleolar RNA helicase 2 OS=Homo sapiens GN=DDX21 PE=1 SV=5			1.284	98.51	AAVIGDVIR				-0.00116844	912.538	457.276	912.539	457.277	2	10	1.1.1.2443.8	35.5028	1354.43	1304.56	35.45	0.24	2013.84
269	5	5.06	38.46	37.5	37.5	sp|P84090|ERH_HUMAN	Enhancer of rudimentary homolog OS=Homo sapiens GN=ERH PE=1 SV=1			2	99	ADTQTYQPYNK				-0.00055362	1327.6	664.809	1327.6	664.81	2	14	1.1.1.2104.36	19.1796	556.57	503.95	19.09	0.29	727.116
269	5	5.06	38.46	37.5	37.5	sp|P84090|ERH_HUMAN	Enhancer of rudimentary homolog OS=Homo sapiens GN=ERH PE=1 SV=1			2	99	TYADYESVNECMEGVCK	Carbamidomethyl(C)@11; Carbamidomethyl(C)@16			0.000531362	2053.81	685.61	2053.81	685.609	3	16	1.1.1.2543.22	40.3492	958.21	641.42	40.27	0.24	2266.52
269	5	5.06	38.46	37.5	37.5	sp|P84090|ERH_HUMAN	Enhancer of rudimentary homolog OS=Homo sapiens GN=ERH PE=1 SV=1			1	99	SHTILLVQPTK	Acetyl@N-term	Acetyl@2	cleaved M-S@N-term	-0.00191189	1277.73	639.874	1277.73	639.874	2	17	1.1.1.2497.32	38.134	3889.69	2460.58	38.3	0.49	3365.59
187	8.37	8.53	25.77	19.39	14.54	sp|Q9Y383|LC7L2_HUMAN	Putative RNA-binding protein Luc7-like 2 OS=Homo sapiens GN=LUC7L2 PE=1 SV=2			2	99	AMLDQLMGTSR				0.0117254	1221.6	611.805	1221.58	611.8	2	13	1.1.1.2680.16	46.9988	1024.9	987.81	46.88	0.87	1803.13
187	8.37	8.53	25.77	19.39	14.54	sp|Q9Y383|LC7L2_HUMAN	Putative RNA-binding protein Luc7-like 2 OS=Homo sapiens GN=LUC7L2 PE=1 SV=2			2	99	LAETQEEISAEVAAK				-0.000163287	1587.8	794.907	1587.8	794.907	2	12	1.1.1.2414.36	34.1071	542.15	484.62	34.02	0.58	986.875
187	8.37	8.53	25.77	19.39	14.54	sp|Q9Y383|LC7L2_HUMAN	Putative RNA-binding protein Luc7-like 2 OS=Homo sapiens GN=LUC7L2 PE=1 SV=2			2	99	VEQLGAEGNVEESQK				-0.00245666	1615.77	808.89	1615.77	808.892	2	14	1.1.1.2173.40	22.524	386.08	340.71	22.49	0.15	824.308
187	8.37	8.53	25.77	19.39	14.54	sp|Q9Y383|LC7L2_HUMAN	Putative RNA-binding protein Luc7-like 2 OS=Homo sapiens GN=LUC7L2 PE=1 SV=2			1.17393	98.66	MDLGECLK	Carbamidomethyl(C)@6			-3.17931e-05	964.436	483.225	964.436	483.225	2	8	1.1.1.2428.16	34.7733	971.9	963.97	34.76	0.49	968.69
187	8.37	8.53	25.77	19.39	14.54	sp|Q9Y383|LC7L2_HUMAN	Putative RNA-binding protein Luc7-like 2 OS=Homo sapiens GN=LUC7L2 PE=1 SV=2			0.88941	97.88	ADYEIASK				-0.000770677	895.428	448.721	895.429	448.722	2	7	1.1.1.2108.15	19.3504	2640.51	542.62	19.67	0.38	710.127
266	5.06	5.12	32.58	26.52	26.52	tr|B1AHD1|B1AHD1_HUMAN; sp|P55769|NH2L1_HUMAN	NHP2-like protein 1 OS=Homo sapiens GN=NHP2L1 PE=1 SV=1; NHP2-like protein 1 OS=Homo sapiens GN=NHP2L1 PE=1 SV=3			2	99	LLDLVQQSCNYK	Carbamidomethyl(C)@9			-0.000934658	1479.74	740.876	1479.74	740.877	2	15	1.1.1.2567.34	41.517	1156.89	1136.95	41.48	0.67	2070.87
266	5.06	5.12	32.58	26.52	26.52	tr|B1AHD1|B1AHD1_HUMAN; sp|P55769|NH2L1_HUMAN	NHP2-like protein 1 OS=Homo sapiens GN=NHP2L1 PE=1 SV=1; NHP2-like protein 1 OS=Homo sapiens GN=NHP2L1 PE=1 SV=3			2	99	QQIQSIQQSIER	Gln->pyro-Glu@N-term			-0.000133829	1439.74	720.876	1439.74	720.876	2	14	1.1.1.2627.34	44.4202	879.52	817.76	44.43	0.49	2505.92
266	5.06	5.12	32.58	26.52	26.52	tr|B1AHD1|B1AHD1_HUMAN; sp|P55769|NH2L1_HUMAN	NHP2-like protein 1 OS=Homo sapiens GN=NHP2L1 PE=1 SV=1; NHP2-like protein 1 OS=Homo sapiens GN=NHP2L1 PE=1 SV=3			1.02687	98.87	AYPLADAHLTK				-0.00200018	1198.63	400.551	1198.63	400.552	3	8	1.1.1.2333.3	30.1734	1390.46	1337.43	30.07	0.58	761.395
242	5.9	6.02	18.06	16.08	12.56	sp|P42167|LAP2B_HUMAN	Lamina-associated polypeptide 2, isoforms beta/gamma OS=Homo sapiens GN=TMPO PE=1 SV=2			2	99	HASPILPITEFSDIPR				0.0018922	1791.95	598.325	1791.95	598.325	3	15	1.1.1.2861.10	55.7675	789.45	528.57	55.61	0.44	955.238
242	5.9	6.02	18.06	16.08	12.56	sp|P42167|LAP2B_HUMAN	Lamina-associated polypeptide 2, isoforms beta/gamma OS=Homo sapiens GN=TMPO PE=1 SV=2			2	99	PEFLEDPSVLTK			cleaved M-P@N-term	0.00107284	1373.71	687.862	1373.71	687.861	2	12	1.1.1.2699.36	47.9441	1870.66	1318.36	48.05	0.25	6125.01
242	5.9	6.02	18.06	16.08	12.56	sp|P42167|LAP2B_HUMAN	Lamina-associated polypeptide 2, isoforms beta/gamma OS=Homo sapiens GN=TMPO PE=1 SV=2			0.958607	97.96	SSTPLPTISSSAENTR				0.00278581	1646.81	824.414	1646.81	824.413	2	8	1.1.1.2387.41	32.8089	593.32	538.83	32.87	0.29	1021.57
242	5.9	6.02	18.06	16.08	12.56	sp|P42167|LAP2B_HUMAN	Lamina-associated polypeptide 2, isoforms beta/gamma OS=Homo sapiens GN=TMPO PE=1 SV=2			0.943095	98.09	GAAGRPLELSDFR				-0.00134846	1387.72	463.58	1387.72	463.581	3	9	1.1.1.2505.7	38.5039	1063.97	858.13	38.54	0.15	1397.55
317	3.66	3.9	21.89	21.89	17.16	tr|J3QLE5|J3QLE5_HUMAN; tr|A8MT02|A8MT02_HUMAN; sp|P63162|RSMN_HUMAN; sp|P14678|RSMB_HUMAN	Small nuclear ribonucleoprotein-associated protein N OS=Homo sapiens GN=SNRPN PE=4 SV=1; Small nuclear ribonucleoprotein-associated proteins B and B' OS=Homo sapiens GN=SNRPB PE=1 SV=3; Small nuclear ribonucleoprotein-associated protein N OS=Homo sapiens GN=SNRPN PE=1 SV=1; Small nuclear ribonucleoprotein-associated proteins B and B' OS=Homo sapiens GN=SNRPB PE=1 SV=2			1.72125	99	GENLVSMTVEGPPPK				-0.00933273	1553.77	518.929	1553.78	518.933	3	11	1.1.1.2539.17	40.1499	595.41	409.6	39.94	0.43	1020.97
317	3.66	3.9	21.89	21.89	17.16	tr|J3QLE5|J3QLE5_HUMAN; tr|A8MT02|A8MT02_HUMAN; sp|P63162|RSMN_HUMAN; sp|P14678|RSMB_HUMAN	Small nuclear ribonucleoprotein-associated protein N OS=Homo sapiens GN=SNRPN PE=4 SV=1; Small nuclear ribonucleoprotein-associated proteins B and B' OS=Homo sapiens GN=SNRPB PE=1 SV=3; Small nuclear ribonucleoprotein-associated protein N OS=Homo sapiens GN=SNRPN PE=1 SV=1; Small nuclear ribonucleoprotein-associated proteins B and B' OS=Homo sapiens GN=SNRPB PE=1 SV=2			1.38722	99	CILQDGR	Carbamidomethyl(C)@1			0.000463949	860.418	431.216	860.417	431.216	2	8	1.1.1.2149.11	21.3222	685.15	618.2	21.26	0.64	1004.16
317	3.66	3.9	21.89	21.89	17.16	tr|J3QLE5|J3QLE5_HUMAN; tr|A8MT02|A8MT02_HUMAN; sp|P63162|RSMN_HUMAN; sp|P14678|RSMB_HUMAN	Small nuclear ribonucleoprotein-associated protein N OS=Homo sapiens GN=SNRPN PE=4 SV=1; Small nuclear ribonucleoprotein-associated proteins B and B' OS=Homo sapiens GN=SNRPB PE=1 SV=3; Small nuclear ribonucleoprotein-associated protein N OS=Homo sapiens GN=SNRPN PE=1 SV=1; Small nuclear ribonucleoprotein-associated proteins B and B' OS=Homo sapiens GN=SNRPB PE=1 SV=2			0.225483	96.42	IFIGTFK				-0.018513	824.461	413.238	824.48	413.247	2	8	1.1.1.2581.2	42.1664	8239.57	2036.42	42.74	1.01	1413.52
255	5.38	5.45	15.79	12.47	12.47	tr|E9PFP8|E9PFP8_HUMAN; sp|P57721|PCBP3_HUMAN	Poly(rC)-binding protein 3 OS=Homo sapiens GN=PCBP3 PE=1 SV=1; Poly(rC)-binding protein 3 OS=Homo sapiens GN=PCBP3 PE=2 SV=2			2	99	ESTGAQVQVAGDMLPNSTER				-0.0216674	2088.95	697.325	2088.97	697.332	3	15	1.1.1.2499.32	38.2328	559.05	350.57	38.25	0.49	1983.11
255	5.38	5.45	15.79	12.47	12.47	tr|E9PFP8|E9PFP8_HUMAN; sp|P57721|PCBP3_HUMAN	Poly(rC)-binding protein 3 OS=Homo sapiens GN=PCBP3 PE=1 SV=1; Poly(rC)-binding protein 3 OS=Homo sapiens GN=PCBP3 PE=2 SV=2			2	99	INISEGNCPER	Carbamidomethyl(C)@8			-0.00246713	1287.59	644.8	1287.59	644.801	2	13	1.1.1.2171.39	22.4262	1430.44	1255.8	22.38	0.19	1365.92
255	5.38	5.45	15.79	12.47	12.47	tr|E9PFP8|E9PFP8_HUMAN; sp|P57721|PCBP3_HUMAN	Poly(rC)-binding protein 3 OS=Homo sapiens GN=PCBP3 PE=1 SV=1; Poly(rC)-binding protein 3 OS=Homo sapiens GN=PCBP3 PE=2 SV=2			1.37675	99	LVVPASQCGSLIGK	Carbamidomethyl(C)@8			-0.00109133	1427.78	714.897	1427.78	714.898	2	11	1.1.1.2493.29	37.9408	1550.07	1421.28	37.91	0.39	2634.09
239	6.01	6.08	21.39	21.39	17.41	sp|P02763|A1AG1_HUMAN	Alpha-1-acid glycoprotein 1 OS=Homo sapiens GN=ORM1 PE=1 SV=1			2	99	EQLGEFYEALDCLR	Carbamidomethyl(C)@12			-0.000169179	1741.8	871.906	1741.8	871.906	2	22	1.1.1.3026.10	63.8842	889.91	776.54	63.8	0.35	948.056
239	6.01	6.08	21.39	21.39	17.41	sp|P02763|A1AG1_HUMAN	Alpha-1-acid glycoprotein 1 OS=Homo sapiens GN=ORM1 PE=1 SV=1			2	99	TYMLAFDVNDEK				0.000793363	1444.66	723.335	1444.65	723.334	2	9	1.1.1.2737.31	49.7824	378.67	337.89	49.6	0.59	876.656
239	6.01	6.08	21.39	21.39	17.41	sp|P02763|A1AG1_HUMAN	Alpha-1-acid glycoprotein 1 OS=Homo sapiens GN=ORM1 PE=1 SV=1			1.74473	99	SDVVYTDWK				-0.00014176	1111.52	556.766	1111.52	556.767	2	12	1.1.1.2459.11	36.285	2541.13	1911.52	36.37	0.34	4422.81
261	5.16	5.27	15.79	15.79	10.11	sp|P26368|U2AF2_HUMAN	Splicing factor U2AF 65 kDa subunit OS=Homo sapiens GN=U2AF2 PE=1 SV=4			2	99	SIEIPRPVDGVEVPGCGK	Carbamidomethyl(C)@16			0.000391075	1907.98	637	1907.98	637	3	14	1.1.1.2596.23	42.9085	2348.6	1457.54	43.03	0.29	2301.04
261	5.16	5.27	15.79	15.79	10.11	sp|P26368|U2AF2_HUMAN	Splicing factor U2AF 65 kDa subunit OS=Homo sapiens GN=U2AF2 PE=1 SV=4			2	99	SVDETTQAMAFDGIIFQGQSLK				0.00255946	2385.15	796.059	2385.15	796.058	3	16	1.1.1.3008.23	62.9913	540.93	509.08	62.91	0.5	999.932
261	5.16	5.27	15.79	15.79	10.11	sp|P26368|U2AF2_HUMAN	Splicing factor U2AF 65 kDa subunit OS=Homo sapiens GN=U2AF2 PE=1 SV=4			0.199971	97.43	SDFDEFER	Acetyl@N-term	Acetyl@2	cleaved M-S@N-term	-0.000932257	1085.43	543.722	1085.43	543.722	2	9	1.1.1.2659.17	45.9747	1058.32	871.88	45.9	0.35	1967.74
209	7.21	7.33	9.489	6.569	6.569	sp|Q6PKG0|LARP1_HUMAN	La-related protein 1 OS=Homo sapiens GN=LARP1 PE=1 SV=2			2	99	FQQVPTDALANK				-0.00297586	1330.69	666.35	1330.69	666.351	2	14	1.1.1.2371.12	32.0275	1524.48	923.47	32.18	0.34	1226.66
209	7.21	7.33	9.489	6.569	6.569	sp|Q6PKG0|LARP1_HUMAN	La-related protein 1 OS=Homo sapiens GN=LARP1 PE=1 SV=2			2	99	LGIGQSQEMNTLFR				-0.00750173	1592.79	797.403	1592.8	797.406	2	8	1.1.1.2766.35	51.1889	529.52	517.63	51.2	0.19	1202.39
209	7.21	7.33	9.489	6.569	6.569	sp|Q6PKG0|LARP1_HUMAN	La-related protein 1 OS=Homo sapiens GN=LARP1 PE=1 SV=2			1.21467	99	ATQVEPLLPGGATLLQAEEHGGLVR	Acetyl@N-term	Acetyl@2	cleaved M-A@N-term	-0.00347562	2597.38	866.8	2597.38	866.801	3	18	1.1.1.3050.9	65.0772	605.25	592.76	65.09	0.35	790.936
209	7.21	7.33	9.489	6.569	6.569	sp|Q6PKG0|LARP1_HUMAN	La-related protein 1 OS=Homo sapiens GN=LARP1 PE=1 SV=2			1.09152	98.32	VDPPMGEEGNHKR			missed K-R@12	0.00121775	1464.68	367.177	1464.68	367.177	4	9	1.1.1.1996.3	13.9133	147.08	133.2	13.81	0.83	539.673
209	7.21	7.33	9.489	6.569	6.569	sp|Q6PKG0|LARP1_HUMAN	La-related protein 1 OS=Homo sapiens GN=LARP1 PE=1 SV=2			0.850781	97.5	VVEIVDEK				-0.0128143	929.494	465.754	929.507	465.761	2	7	1.1.1.2190.9	23.3142	1674.21	670.54	23.11	0.58	1361.12
228	6.45	6.56	15.77	13.9	11.62	sp|P11182|ODB2_HUMAN	Lipoamide acyltransferase component of branched-chain alpha-keto acid dehydrogenase complex, mitochondrial OS=Homo sapiens GN=DBT PE=1 SV=3			2	99	ASHNIGIAMDTEQGLIVPNVK				-0.00178519	2206.14	736.387	2206.14	736.388	3	15	1.1.1.2707.23	48.3348	660.31	358.74	48.1	0.25	1623.99
228	6.45	6.56	15.77	13.9	11.62	sp|P11182|ODB2_HUMAN	Lipoamide acyltransferase component of branched-chain alpha-keto acid dehydrogenase complex, mitochondrial OS=Homo sapiens GN=DBT PE=1 SV=3			2	99	LSDIGEGIR				-0.00269442	958.506	480.26	958.508	480.261	2	11	1.1.1.2282.6	27.7365	1186.77	1051.03	27.86	0.67	751.031
228	6.45	6.56	15.77	13.9	11.62	sp|P11182|ODB2_HUMAN	Lipoamide acyltransferase component of branched-chain alpha-keto acid dehydrogenase complex, mitochondrial OS=Homo sapiens GN=DBT PE=1 SV=3			1.14267	99	LSEVVGSGK				-0.000987063	874.475	438.245	874.476	438.245	2	8	1.1.1.2049.13	16.4991	787.02	633.68	16.58	0.68	756.652
228	6.45	6.56	15.77	13.9	11.62	sp|P11182|ODB2_HUMAN	Lipoamide acyltransferase component of branched-chain alpha-keto acid dehydrogenase complex, mitochondrial OS=Homo sapiens GN=DBT PE=1 SV=3			1.07058	98.68	IPHFGYCDEIDLTELVK	Carbamidomethyl(C)@7			0.0040004	2048	683.673	2047.99	683.671	3	10	1.1.1.2965.12	60.8712	579.96	540.72	60.85	0.49	1341.63
347	2.68	2.81	9.669	9.669	5.344	sp|P04637|P53_HUMAN	Cellular tumor antigen p53 OS=Homo sapiens GN=TP53 PE=1 SV=4			1.92082	99	SVTCTYSPALNK	Carbamidomethyl(C)@4			-0.000112104	1339.64	670.829	1339.64	670.829	2	10	1.1.1.2239.39	25.6928	806.35	750.62	25.75	0.34	1145.18
347	2.68	2.81	9.669	9.669	5.344	sp|P04637|P53_HUMAN	Cellular tumor antigen p53 OS=Homo sapiens GN=TP53 PE=1 SV=4			0.438899	96.27	ELNEALELK				-0.00141747	1057.56	529.789	1057.57	529.79	2	10	1.1.1.2459.10	36.2841	1771.9	1677.24	36.18	0.53	2131.62
300	4	4	17.39	17.39	17.39	sp|P14174|MIF_HUMAN	Macrophage migration inhibitory factor OS=Homo sapiens GN=MIF PE=1 SV=4			2	99	LLCGLLAER	Carbamidomethyl(C)@3			0.000250784	1043.58	522.797	1043.58	522.797	2	11	1.1.1.2675.16	46.7548	3691.04	1770.85	46.64	0.24	1417
300	4	4	17.39	17.39	17.39	sp|P14174|MIF_HUMAN	Macrophage migration inhibitory factor OS=Homo sapiens GN=MIF PE=1 SV=4			2	99	PMFIVNTNVPR			cleaved M-P@N-term	-0.00507888	1286.68	644.345	1286.68	644.348	2	12	1.1.1.2643.21	45.195	1017.65	652.2	45.42	0.58	1431.47
217	6.93	7.11	26.52	17.03	13.14	sp|P38919|IF4A3_HUMAN	Eukaryotic initiation factor 4A-III OS=Homo sapiens GN=EIF4A3 PE=1 SV=4			2	99	ATTATMATSGSAR	Acetyl@N-term	Acetyl@2	cleaved M-A@N-term	0.00652057	1266.59	634.304	1266.59	634.301	2	17	1.1.1.2195.18	23.5829	845.57	313.84	23.45	0.19	854.841
217	6.93	7.11	26.52	17.03	13.14	sp|P38919|IF4A3_HUMAN	Eukaryotic initiation factor 4A-III OS=Homo sapiens GN=EIF4A3 PE=1 SV=4			2	99	MLVLDEADEMLNK				-0.000764752	1519.73	507.582	1519.73	507.583	3	11	1.1.1.2911.5	58.1942	463.65	439.68	58.18	0.34	643.552
217	6.93	7.11	26.52	17.03	13.14	sp|P38919|IF4A3_HUMAN	Eukaryotic initiation factor 4A-III OS=Homo sapiens GN=EIF4A3 PE=1 SV=4			1.01773	98.24	ETQALILAPTR				0.00272302	1211.69	606.852	1211.69	606.851	2	13	1.1.1.2455.12	36.1045	980.14	648.99	36.18	0.48	3259.39
217	6.93	7.11	26.52	17.03	13.14	sp|P38919|IF4A3_HUMAN	Eukaryotic initiation factor 4A-III OS=Homo sapiens GN=EIF4A3 PE=1 SV=4			0.928118	97.81	FMTDPIR				0.00213814	878.434	440.224	878.432	440.223	2	7	1.1.1.2385.12	32.6818	535.89	473.01	32.91	0.83	484.948
217	6.93	7.11	26.52	17.03	13.14	sp|P38919|IF4A3_HUMAN	Eukaryotic initiation factor 4A-III OS=Homo sapiens GN=EIF4A3 PE=1 SV=4			0.596879	95.16	RDELTLEGIK			missed R-D@1	0.00278196	1172.64	391.888	1172.64	391.887	3	8	1.1.1.2431.4	34.9087	726.75	520.3	34.8	0.3	1205.93
310	3.89	4.02	21.63	12.06	12.06	sp|Q07021|C1QBP_HUMAN	Complement component 1 Q subcomponent-binding protein, mitochondrial OS=Homo sapiens GN=C1QBP PE=1 SV=1			1.95861	99	AFVDFLSDEIKEER			missed K-E@11	0.000865147	1696.83	566.618	1696.83	566.618	3	14	1.1.1.2902.9	57.7573	1453.44	1389.95	57.75	0.34	1431.9
310	3.89	4.02	21.63	12.06	12.06	sp|Q07021|C1QBP_HUMAN	Complement component 1 Q subcomponent-binding protein, mitochondrial OS=Homo sapiens GN=C1QBP PE=1 SV=1			1.92082	99	VEEQEPELTSTPNFVVEVIK				-0.00257075	2286.16	763.061	2286.16	763.062	3	16	1.1.1.2959.22	60.5847	1031.14	910.99	60.5	0.4	1457.88
188	8.35	8.48	23.1	18.64	15.22	sp|P12277|KCRB_HUMAN	Creatine kinase B-type OS=Homo sapiens GN=CKB PE=1 SV=1			2	99	DLFDPIIEDR				-0.000439242	1231.61	616.811	1231.61	616.812	2	10	1.1.1.2862.11	55.817	818.27	734.45	55.85	0.44	940.23
188	8.35	8.48	23.1	18.64	15.22	sp|P12277|KCRB_HUMAN	Creatine kinase B-type OS=Homo sapiens GN=CKB PE=1 SV=1			2	99	LAVEALSSLDGDLAGR				0.00224304	1585.83	529.618	1585.83	529.618	3	13	1.1.1.2852.9	55.3288	435.79	319.51	55.42	0.29	778.324
188	8.35	8.48	23.1	18.64	15.22	sp|P12277|KCRB_HUMAN	Creatine kinase B-type OS=Homo sapiens GN=CKB PE=1 SV=1			2	99	LEQGQAIDDLMPAQK				0.000835674	1655.82	828.917	1655.82	828.917	2	12	1.1.1.2596.39	42.9245	685.98	624.52	42.84	1.21	1430.93
188	8.35	8.48	23.1	18.64	15.22	sp|P12277|KCRB_HUMAN	Creatine kinase B-type OS=Homo sapiens GN=CKB PE=1 SV=1			1.74473	99	LGFSEVELVQMVVDGVK				0.00225859	1847.97	616.998	1847.97	616.997	3	13	1.1.1.3265.5	75.6398	663.7	512.05	75.57	0.3	932.823
259	5.27	5.36	4.885	2.704	2.181	tr|A0A087WV66|A0A087WV66_HUMAN; sp|P46013|KI67_HUMAN	Antigen KI-67 OS=Homo sapiens GN=MKI67 PE=1 SV=1; Antigen KI-67 OS=Homo sapiens GN=MKI67 PE=1 SV=2			2	99	AQALEDLAGFK				-0.000974639	1161.6	581.808	1161.6	581.809	2	10	1.1.1.2658.21	45.9293	1378.7	1314.96	45.91	0.59	1749.16
259	5.27	5.36	4.885	2.704	2.181	tr|A0A087WV66|A0A087WV66_HUMAN; sp|P46013|KI67_HUMAN	Antigen KI-67 OS=Homo sapiens GN=MKI67 PE=1 SV=1; Antigen KI-67 OS=Homo sapiens GN=MKI67 PE=1 SV=2			2	99	EEAQSLEDLAGFK				0.00158635	1435.68	718.85	1435.68	718.849	2	9	1.1.1.2729.30	49.3925	274.45	239.61	49.36	0.34	1314.71
259	5.27	5.36	4.885	2.704	2.181	tr|A0A087WV66|A0A087WV66_HUMAN; sp|P46013|KI67_HUMAN	Antigen KI-67 OS=Homo sapiens GN=MKI67 PE=1 SV=1; Antigen KI-67 OS=Homo sapiens GN=MKI67 PE=1 SV=2			1	98.26	KADVEEESLALR			missed K-A@1	-0.0182672	1358.69	453.903	1358.7	453.909	3	9	1.1.1.2320.17	29.557	1131.03	583.81	29.88	0.82	1164.63
263	5.13	5.22	6.131	5.391	3.911	tr|E9PFZ2|E9PFZ2_HUMAN; sp|P00450|CERU_HUMAN	Ceruloplasmin OS=Homo sapiens GN=CP PE=1 SV=1; Ceruloplasmin OS=Homo sapiens GN=CP PE=1 SV=1			2	99	EVGPTNADPVCLAK	Carbamidomethyl(C)@11			-0.00152095	1469.72	735.866	1469.72	735.867	2	13	1.1.1.2407.18	33.7678	1015.61	932.06	33.73	0.29	1255.52
263	5.13	5.22	6.131	5.391	3.911	tr|E9PFZ2|E9PFZ2_HUMAN; sp|P00450|CERU_HUMAN	Ceruloplasmin OS=Homo sapiens GN=CP PE=1 SV=1; Ceruloplasmin OS=Homo sapiens GN=CP PE=1 SV=1			2	99	GAYPLSIEPIGVR				0.00102074	1370.76	686.386	1370.76	686.385	2	10	1.1.1.2749.21	50.3633	533.44	529.76	50.52	0.43	1362.26
263	5.13	5.22	6.131	5.391	3.911	tr|E9PFZ2|E9PFZ2_HUMAN; sp|P00450|CERU_HUMAN	Ceruloplasmin OS=Homo sapiens GN=CP PE=1 SV=1; Ceruloplasmin OS=Homo sapiens GN=CP PE=1 SV=1			0.742321	96.83	EYTDASFTNR				-0.000214894	1202.52	602.267	1202.52	602.267	2	7	1.1.1.2245.35	25.9787	856.42	592.87	25.89	0.24	1020.43
204	7.55	7.73	7.972	6.732	3.809	sp|Q92900|RENT1_HUMAN	Regulator of nonsense transcripts 1 OS=Homo sapiens GN=UPF1 PE=1 SV=2			2	99	ADSVVVLLCR	Carbamidomethyl(C)@9			-0.00110856	1130.61	566.313	1130.61	566.313	2	11	1.1.1.2661.21	46.0778	872.25	734.11	45.96	0.35	3208.06
204	7.55	7.73	7.972	6.732	3.809	sp|Q92900|RENT1_HUMAN	Regulator of nonsense transcripts 1 OS=Homo sapiens GN=UPF1 PE=1 SV=2			2	99	VPDNYGDEIAIELR				-0.000386001	1602.79	802.402	1602.79	802.402	2	14	1.1.1.2753.32	50.5618	433.49	398.87	50.52	0.29	1253.18
204	7.55	7.73	7.972	6.732	3.809	sp|Q92900|RENT1_HUMAN	Regulator of nonsense transcripts 1 OS=Homo sapiens GN=UPF1 PE=1 SV=2			1.79588	99	AGLSQSLFER				-0.0039474	1106.57	554.291	1106.57	554.293	2	11	1.1.1.2558.4	41.056	876.2	519.04	40.85	0.96	1295.93
204	7.55	7.73	7.972	6.732	3.809	sp|Q92900|RENT1_HUMAN	Regulator of nonsense transcripts 1 OS=Homo sapiens GN=UPF1 PE=1 SV=2			1.12494	98.59	IPSEQEQLR				-0.00177297	1098.57	550.29	1098.57	550.291	2	7	1.1.1.2141.30	20.9502	432.32	332.64	21.06	0.59	695.54
257	5.32	5.38	7.88	5.629	5.629	sp|O43175|SERA_HUMAN	D-3-phosphoglycerate dehydrogenase OS=Homo sapiens GN=PHGDH PE=1 SV=4			2	99	GGIVDEGALLR				-0.00314351	1098.6	550.307	1098.6	550.309	2	10	1.1.1.2571.17	41.6911	1026.26	727.89	41.53	0.54	1533.23
257	5.32	5.38	7.88	5.629	5.629	sp|O43175|SERA_HUMAN	D-3-phosphoglycerate dehydrogenase OS=Homo sapiens GN=PHGDH PE=1 SV=4			2	99	VTADVINAAEK				-0.00478505	1129.59	565.804	1129.6	565.806	2	11	1.1.1.2242.32	25.8309	1032.96	915.43	25.89	0.34	1325.1
257	5.32	5.38	7.88	5.629	5.629	sp|O43175|SERA_HUMAN	D-3-phosphoglycerate dehydrogenase OS=Homo sapiens GN=PHGDH PE=1 SV=4			1.284	99	DLPLLLFR				-0.000930376	985.595	493.805	985.596	493.805	2	9	1.1.1.3109.2	68.0008	265.45	251.24	68.04	0.25	311.777
322	3.58	3.71	35.51	35.51	35.51	tr|B8ZZQ6|B8ZZQ6_HUMAN; sp|P06454|PTMA_HUMAN	Prothymosin alpha OS=Homo sapiens GN=PTMA PE=1 SV=1; Prothymosin alpha OS=Homo sapiens GN=PTMA PE=1 SV=2			2	99	AAEDDEDDDVDTKK			missed K-K@13	0.000155646	1564.64	522.553	1564.64	522.553	3	15	1.1.1.1969.5	12.619	259.35	250.31	12.58	0.25	395.206
322	3.58	3.71	35.51	35.51	35.51	tr|B8ZZQ6|B8ZZQ6_HUMAN; sp|P06454|PTMA_HUMAN	Prothymosin alpha OS=Homo sapiens GN=PTMA PE=1 SV=1; Prothymosin alpha OS=Homo sapiens GN=PTMA PE=1 SV=2			0.806875	98.68	EVVEEAENGR				0.00498102	1130.53	566.27	1130.52	566.267	2	8	1.1.1.2050.37	16.5715	308.44	266.16	16.63	0.44	651.116
322	3.58	3.71	35.51	35.51	35.51	tr|B8ZZQ6|B8ZZQ6_HUMAN; sp|P06454|PTMA_HUMAN	Prothymosin alpha OS=Homo sapiens GN=PTMA PE=1 SV=1; Prothymosin alpha OS=Homo sapiens GN=PTMA PE=1 SV=2			0.777284	99	SDAAVDTSSEITTK	Acetyl@N-term	Acetyl@2	cleaved M-S@N-term	-0.00255612	1465.68	733.845	1465.68	733.846	2	19	1.1.1.2348.19	30.9205	1441.4	1361.12	30.84	0.24	1475.78
338	3.05	3.14	11.06	9.375	5.529	tr|E9PC52|E9PC52_HUMAN; sp|Q16576|RBBP7_HUMAN	Histone-binding protein RBBP7 OS=Homo sapiens GN=RBBP7 PE=1 SV=1; Histone-binding protein RBBP7 OS=Homo sapiens GN=RBBP7 PE=1 SV=1			2	99	TPSSDVLVFDYTK				-0.000723927	1470.72	736.369	1470.72	736.369	2	18	1.1.1.2707.23	48.3348	1598.24	1110.03	48.44	0.24	1623.99
338	3.05	3.14	11.06	9.375	5.529	tr|E9PC52|E9PC52_HUMAN; sp|Q16576|RBBP7_HUMAN	Histone-binding protein RBBP7 OS=Homo sapiens GN=RBBP7 PE=1 SV=1; Histone-binding protein RBBP7 OS=Homo sapiens GN=RBBP7 PE=1 SV=1			0.90309	98.81	EMFEDTVEER				0.000218576	1283.53	642.774	1283.53	642.774	2	9	1.1.1.2416.30	34.1976	748.73	748.08	34.21	0.29	1545.89
293	4.06	4.07	37.67	26.71	21.23	sp|P61326|MGN_HUMAN	Protein mago nashi homolog OS=Homo sapiens GN=MAGOH PE=1 SV=1			2	99	IGSLIDVNQSK				-0.00227585	1172.64	587.326	1172.64	587.327	2	15	1.1.1.2397.9	33.2754	1171.08	1121.25	33.25	0.39	2437.59
293	4.06	4.07	37.67	26.71	21.23	sp|P61326|MGN_HUMAN	Protein mago nashi homolog OS=Homo sapiens GN=MAGOH PE=1 SV=1			2	99	IIDDSEITKEDDALWPPPDR			missed K-E@9	0.0049122	2324.12	775.715	2324.12	775.713	3	12	1.1.1.2742.31	50.0268	723.04	712.7	49.99	0.39	1173.45
231	6.3	6.41	18.07	18.07	11.13	tr|D6RF35|D6RF35_HUMAN; sp|P02774|VTDB_HUMAN	Vitamin D-binding protein OS=Homo sapiens GN=GC PE=1 SV=1; Vitamin D-binding protein OS=Homo sapiens GN=GC PE=1 SV=1			2	99	SCESNSPFPVHPGTAECCTK	Carbamidomethyl(C)@2; Carbamidomethyl(C)@17; Carbamidomethyl(C)@18			0.00398421	2263.93	755.652	2263.93	755.651	3	10	1.1.1.2319.41	29.5319	675.99	658.75	29.54	0.2	1119.85
231	6.3	6.41	18.07	18.07	11.13	tr|D6RF35|D6RF35_HUMAN; sp|P02774|VTDB_HUMAN	Vitamin D-binding protein OS=Homo sapiens GN=GC PE=1 SV=1; Vitamin D-binding protein OS=Homo sapiens GN=GC PE=1 SV=1			2	99	VPTADLEDVLPLAEDITNILSK				0.00160196	2365.26	789.429	2365.26	789.428	3	20	1.1.1.3375.2	81.081	724.42	661.51	80.99	0.35	857.141
231	6.3	6.41	18.07	18.07	11.13	tr|D6RF35|D6RF35_HUMAN; sp|P02774|VTDB_HUMAN	Vitamin D-binding protein OS=Homo sapiens GN=GC PE=1 SV=1; Vitamin D-binding protein OS=Homo sapiens GN=GC PE=1 SV=1			1.67778	99	VCSQYAAYGEK	Carbamidomethyl(C)@2			-0.00161382	1274.56	638.287	1274.56	638.287	2	8	1.1.1.2163.40	22.0397	515.43	498.07	22.05	0.34	699.742
222	6.74	6.84	11.48	11.48	11.48	sp|O75955|FLOT1_HUMAN	Flotillin-1 OS=Homo sapiens GN=FLOT1 PE=1 SV=3			2	99	SQLIMQAEAEAASVR				-0.000394221	1602.8	535.275	1602.8	535.275	3	10	1.1.1.2749.10	50.3423	379.49	375.48	50.29	0.43	1199.69
222	6.74	6.84	11.48	11.48	11.48	sp|O75955|FLOT1_HUMAN	Flotillin-1 OS=Homo sapiens GN=FLOT1 PE=1 SV=3			2	99	VSAQYLSEIEMAK				-0.0123203	1467.72	734.865	1467.73	734.871	2	13	1.1.1.2654.34	45.7439	818.32	733.75	45.66	0.44	2001.9
222	6.74	6.84	11.48	11.48	11.48	sp|O75955|FLOT1_HUMAN	Flotillin-1 OS=Homo sapiens GN=FLOT1 PE=1 SV=3			1.67778	99	VTGEVLDILTR				2.82153e-06	1214.69	608.351	1214.69	608.351	2	9	1.1.1.2800.21	52.8114	356.97	309.39	52.79	0.73	1728.87
222	6.74	6.84	11.48	11.48	11.48	sp|O75955|FLOT1_HUMAN	Flotillin-1 OS=Homo sapiens GN=FLOT1 PE=1 SV=3			1.06048	98.28	SPPVMVAGGR				-0.000624467	969.506	485.76	969.507	485.761	2	8	1.1.1.2159.19	21.8221	375.44	355.53	21.85	0.83	907.873
256	5.35	5.55	19.87	12.96	7.343	sp|Q9Y230|RUVB2_HUMAN	RuvB-like 2 OS=Homo sapiens GN=RUVBL2 PE=1 SV=3			2	99	AAGVVLEMIR				-0.00242344	1057.59	529.804	1057.6	529.805	2	9	1.1.1.2701.12	48.0188	693.77	618.74	48.05	0.73	1093.13
256	5.35	5.55	19.87	12.96	7.343	sp|Q9Y230|RUVB2_HUMAN	RuvB-like 2 OS=Homo sapiens GN=RUVBL2 PE=1 SV=3			1.39794	99	FVQCPDGELQK	Carbamidomethyl(C)@4			0.00105427	1319.62	660.817	1319.62	660.816	2	9	1.1.1.2232.27	25.3532	747.66	737.67	25.36	0.24	968.56
256	5.35	5.55	19.87	12.96	7.343	sp|Q9Y230|RUVB2_HUMAN	RuvB-like 2 OS=Homo sapiens GN=RUVBL2 PE=1 SV=3			1.18046	99	TTEMETIYDLGTK				0.055629	1500.76	751.386	1500.7	751.358	2	10	1.1.1.2700.36	47.9934	729.27	401.33	48.2	0.44	1533.05
357	2.41	2.45	37.08	37.08	24.72	sp|P63167|DYL1_HUMAN	Dynein light chain 1, cytoplasmic OS=Homo sapiens GN=DYNLL1 PE=1 SV=1			2	99	NADMSEEMQQDSVECATQALEK	Deamidated(Q)@10; Carbamidomethyl(C)@15			0.0144493	2514.03	839.019	2514.02	839.014	3	21	1.1.1.2724.41	49.1574	822.03	593.69	49.26	0.24	1556.45
357	2.41	2.45	37.08	37.08	24.72	sp|P63167|DYL1_HUMAN	Dynein light chain 1, cytoplasmic OS=Homo sapiens GN=DYNLL1 PE=1 SV=1			0	99	NADMSEEMQQDSVECATQALEK	Carbamidomethyl(C)@15			-0.000906651	2513.03	838.686	2513.04	838.686	3	22	1.1.1.2728.40	49.3524	1434.53	894.13	49.26	0.24	1185.7
330	3.38	3.51	10.22	8.065	8.065	tr|C9JW69|C9JW69_HUMAN; tr|C9JRH2|C9JRH2_HUMAN; tr|C9JQZ4|C9JQZ4_HUMAN; tr|C9JMJ4|C9JMJ4_HUMAN; tr|C9J3R0|C9J3R0_HUMAN; sp|P18754|RCC1_HUMAN	Regulator of chromosome condensation OS=Homo sapiens GN=RCC1 PE=1 SV=1; Regulator of chromosome condensation OS=Homo sapiens GN=RCC1 PE=1 SV=1; Regulator of chromosome condensation OS=Homo sapiens GN=RCC1 PE=1 SV=1; Regulator of chromosome condensation OS=Homo sapiens GN=RCC1 PE=1 SV=1; Regulator of chromosome condensation OS=Homo sapiens GN=RCC1 PE=1 SV=5; Regulator of chromosome condensation OS…			2	99	DTSVEGSEMVPGK				-0.00448506	1334.6	668.306	1334.6	668.308	2	10	1.1.1.2239.38	25.6918	621.35	563.86	25.75	0.29	1011.79
330	3.38	3.51	10.22	8.065	8.065	tr|C9JW69|C9JW69_HUMAN; tr|C9JRH2|C9JRH2_HUMAN; tr|C9JQZ4|C9JQZ4_HUMAN; tr|C9JMJ4|C9JMJ4_HUMAN; tr|C9J3R0|C9J3R0_HUMAN; sp|P18754|RCC1_HUMAN	Regulator of chromosome condensation OS=Homo sapiens GN=RCC1 PE=1 SV=1; Regulator of chromosome condensation OS=Homo sapiens GN=RCC1 PE=1 SV=1; Regulator of chromosome condensation OS=Homo sapiens GN=RCC1 PE=1 SV=1; Regulator of chromosome condensation OS=Homo sapiens GN=RCC1 PE=1 SV=1; Regulator of chromosome condensation OS=Homo sapiens GN=RCC1 PE=1 SV=5; Regulator of chromosome condensation OS…			1.37675	99	SGQVYSFGCNDEGALGR	Carbamidomethyl(C)@9			0.0130195	1815.8	908.906	1815.78	908.9	2	12	1.1.1.2505.36	38.5329	989.98	923.51	38.54	0.19	2503.28
355	2.45	2.48	2.767	2.767	2.767	sp|O43143|DHX15_HUMAN	Pre-mRNA-splicing factor ATP-dependent RNA helicase DHX15 OS=Homo sapiens GN=DHX15 PE=1 SV=2			2	99	SNLGSVVLQLK				-0.022722	1156.66	579.337	1156.68	579.348	2	10	1.1.1.2704.22	48.1772	5290.89	1036.05	48.44	0.29	1196.04
355	2.45	2.48	2.767	2.767	2.767	sp|O43143|DHX15_HUMAN	Pre-mRNA-splicing factor ATP-dependent RNA helicase DHX15 OS=Homo sapiens GN=DHX15 PE=1 SV=2			0.449772	95.18	LDLGEDYPSGK				-0.00717405	1192.55	597.284	1192.56	597.288	2	9	1.1.1.2393.32	33.0952	506.86	449.41	33.01	0.54	1057.59
305	3.94	4.02	15.32	9.309	6.607	sp|P20042|IF2B_HUMAN	Eukaryotic translation initiation factor 2 subunit 2 OS=Homo sapiens GN=EIF2S2 PE=1 SV=2			2	99	DYTYEELLNR				-0.00158614	1314.61	658.311	1314.61	658.312	2	9	1.1.1.2685.27	47.2503	1174.18	690.8	47.37	0.34	1618.95
305	3.94	4.02	15.32	9.309	6.607	sp|P20042|IF2B_HUMAN	Eukaryotic translation initiation factor 2 subunit 2 OS=Homo sapiens GN=EIF2S2 PE=1 SV=2			1.82391	99	IFDIDEAEEGVK				0.00269271	1363.65	682.834	1363.65	682.833	2	14	1.1.1.2643.26	45.203	1035.26	789.08	45.12	0.49	2524.23
235	6.1	6.31	11.15	8.953	8.953	tr|G3V0J0|G3V0J0_HUMAN; tr|A8MQB8|A8MQB8_HUMAN; sp|Q06787|FMR1_HUMAN	Fragile X mental retardation 1, isoform CRA_e OS=Homo sapiens GN=FMR1 PE=1 SV=1; Fragile X mental retardation protein 1 OS=Homo sapiens GN=FMR1 PE=1 SV=1; Fragile X mental retardation protein 1 OS=Homo sapiens GN=FMR1 PE=1 SV=1			2	99	SFLEFAEDVIQVPR				0.000137173	1648.85	550.623	1648.85	550.623	3	17	1.1.1.3203.3	72.579	402.68	301.87	72.66	0.25	513.769
235	6.1	6.31	11.15	8.953	8.953	tr|G3V0J0|G3V0J0_HUMAN; tr|A8MQB8|A8MQB8_HUMAN; sp|Q06787|FMR1_HUMAN	Fragile X mental retardation 1, isoform CRA_e OS=Homo sapiens GN=FMR1 PE=1 SV=1; Fragile X mental retardation protein 1 OS=Homo sapiens GN=FMR1 PE=1 SV=1; Fragile X mental retardation protein 1 OS=Homo sapiens GN=FMR1 PE=1 SV=1			1.55284	99	VRIEAENEK			missed R-I@2	-0.000116777	1086.57	363.196	1086.57	363.196	3	9	1.1.1.1999.3	14.0555	269.89	262.5	14.05	0.48	540.056
235	6.1	6.31	11.15	8.953	8.953	tr|G3V0J0|G3V0J0_HUMAN; tr|A8MQB8|A8MQB8_HUMAN; sp|Q06787|FMR1_HUMAN	Fragile X mental retardation 1, isoform CRA_e OS=Homo sapiens GN=FMR1 PE=1 SV=1; Fragile X mental retardation protein 1 OS=Homo sapiens GN=FMR1 PE=1 SV=1; Fragile X mental retardation protein 1 OS=Homo sapiens GN=FMR1 PE=1 SV=1			1.3098	99	VGPNAPEEK				0.00981756	939.476	470.745	939.466	470.74	2	10	1.1.1.1996.8	13.9283	1500.05	308.13	14.15	0.24	477.72
235	6.1	6.31	11.15	8.953	8.953	tr|G3V0J0|G3V0J0_HUMAN; tr|A8MQB8|A8MQB8_HUMAN; sp|Q06787|FMR1_HUMAN	Fragile X mental retardation 1, isoform CRA_e OS=Homo sapiens GN=FMR1 PE=1 SV=1; Fragile X mental retardation protein 1 OS=Homo sapiens GN=FMR1 PE=1 SV=1; Fragile X mental retardation protein 1 OS=Homo sapiens GN=FMR1 PE=1 SV=1			0.742321	96.3	QIGASSRPPPNR				-0.00125458	1278.68	427.233	1278.68	427.234	3	7	1.1.1.1981.8	13.2069	273.22	266.41	13.22	0.4	398.335
235	6.1	6.31	11.15	8.953	8.953	tr|G3V0J0|G3V0J0_HUMAN; tr|A8MQB8|A8MQB8_HUMAN; sp|Q06787|FMR1_HUMAN	Fragile X mental retardation 1, isoform CRA_e OS=Homo sapiens GN=FMR1 PE=1 SV=1; Fragile X mental retardation protein 1 OS=Homo sapiens GN=FMR1 PE=1 SV=1; Fragile X mental retardation protein 1 OS=Homo sapiens GN=FMR1 PE=1 SV=1			0.492144	99	MEELVVEVR	Acetyl@N-term	Acetyl@1		-4.95001e-05	1144.58	573.297	1144.58	573.297	2	10	1.1.1.2973.7	61.2602	245.49	237.77	61.2	0.6	694.639
339	3.03	3.11	7.77	4.561	4.561	sp|P27824|CALX_HUMAN	Calnexin OS=Homo sapiens GN=CANX PE=1 SV=2			2	99	TPELNLDQFHDK				0.00837952	1455.71	486.243	1455.7	486.24	3	14	1.1.1.2503.10	38.4091	1106.83	1068.71	38.4	0.2	1911.37
339	3.03	3.11	7.77	4.561	4.561	sp|P27824|CALX_HUMAN	Calnexin OS=Homo sapiens GN=CANX PE=1 SV=2			1	98.67	KIPNPDFFEDLEPFR			missed K-I@1	-0.0138386	1862.91	621.976	1862.92	621.981	3	11	1.1.1.3035.4	64.3132	335.21	301.73	64.1	0.65	532.02
376	2.14	2.18	10.82	7.551	3.673	tr|E9PFF5|E9PFF5_HUMAN; tr|E7EU85|E7EU85_HUMAN; tr|B4DXZ6|B4DXZ6_HUMAN; sp|P51114|FXR1_HUMAN	Fragile X mental retardation syndrome-related protein 1 OS=Homo sapiens GN=FXR1 PE=1 SV=1; Fragile X mental retardation syndrome-related protein 1 OS=Homo sapiens GN=FXR1 PE=1 SV=1; Fragile X mental retardation syndrome-related protein 1 OS=Homo sapiens GN=FXR1 PE=1 SV=1; Fragile X mental retardation syndrome-related protein 1 OS=Homo sapiens GN=FXR1 PE=1 SV=3			2	99	KVPGVTAIELDEDTGTFR			missed K-V@1	-0.00119266	1946.99	650.005	1946.99	650.006	3	17	1.1.1.2652.30	45.6409	1364.17	1337.52	45.66	0.35	2760.7
324	3.52	3.68	22.12	16.59	12.44	sp|Q9NY12|GAR1_HUMAN	H/ACA ribonucleoprotein complex subunit 1 OS=Homo sapiens GN=GAR1 PE=1 SV=1			1.88606	99	VVLLGEFLHPCEDDIVCK	Carbamidomethyl(C)@11; Carbamidomethyl(C)@17			-0.00243193	2142.05	715.023	2142.05	715.024	3	10	1.1.1.2951.21	60.1833	779.16	367.61	59.86	0.49	941.25
324	3.52	3.68	22.12	16.59	12.44	sp|Q9NY12|GAR1_HUMAN	H/ACA ribonucleoprotein complex subunit 1 OS=Homo sapiens GN=GAR1 PE=1 SV=1			1.63827	99	VDEIFGQLR				-0.0020576	1075.56	538.789	1075.57	538.79	2	10	1.1.1.2637.17	44.8985	953.72	931.1	44.88	0.39	1953.51
303	3.96	4	10.38	10.38	10.38	sp|P59190|RAB15_HUMAN	Ras-related protein Rab-15 OS=Homo sapiens GN=RAB15 PE=1 SV=1			2	99	LLLIGDSGVGK				0.000489563	1070.63	536.324	1070.63	536.324	2	10	1.1.1.2619.14	44.0072	1001.12	760.34	44.09	0.44	1441.98
303	3.96	4	10.38	10.38	10.38	sp|P59190|RAB15_HUMAN	Ras-related protein Rab-15 OS=Homo sapiens GN=RAB15 PE=1 SV=1			1.95861	99	IQIWDTAGQER				0.00120273	1315.65	658.834	1315.65	658.833	2	12	1.1.1.2525.19	39.4842	1060.07	536.38	39.65	0.62	1204.85
350	2.58	2.61	5.844	5.844	5.844	sp|Q9NZ01|TECR_HUMAN	Very-long-chain enoyl-CoA reductase OS=Homo sapiens GN=TECR PE=1 SV=1			2	99	HYEVEILDAK				-0.00518488	1215.61	406.21	1215.61	406.212	3	11	1.1.1.2439.4	35.3028	896.7	876.69	35.34	0.44	959.921
350	2.58	2.61	5.844	5.844	5.844	sp|Q9NZ01|TECR_HUMAN	Very-long-chain enoyl-CoA reductase OS=Homo sapiens GN=TECR PE=1 SV=1			0.576754	95.46	MPIIPFLL				0.000152281	942.561	472.288	942.561	472.288	2	7	1.1.1.3367.2	80.6836	437.64	389.9	80.74	0.35	477.72
306	3.92	4.08	3.27	1.817	0.5572	sp|P78527|PRKDC_HUMAN	DNA-dependent protein kinase catalytic subunit OS=Homo sapiens GN=PRKDC PE=1 SV=3			2	99	NLLTVTSSDEMMK				0.00592413	1467.7	734.858	1467.69	734.855	2	11	1.1.1.2649.33	45.4969	757.38	706.77	45.51	0.34	2443.55
306	3.92	4.08	3.27	1.817	0.5572	sp|P78527|PRKDC_HUMAN	DNA-dependent protein kinase catalytic subunit OS=Homo sapiens GN=PRKDC PE=1 SV=3			1.40894	99	LACDVDQVTR	Carbamidomethyl(C)@3			-0.000926842	1175.56	588.787	1175.56	588.788	2	11	1.1.1.2182.23	22.949	2903.31	494.19	23.3	0.29	1576.39
352	2.52	2.63	6.295	6.295	6.295	tr|E9PBS1|E9PBS1_HUMAN; sp|P22234|PUR6_HUMAN	Multifunctional protein ADE2 OS=Homo sapiens GN=PAICS PE=1 SV=1; Multifunctional protein ADE2 OS=Homo sapiens GN=PAICS PE=1 SV=3			1.85387	99	ATAEVLNIGK	Acetyl@N-term	Acetyl@2	cleaved M-A@N-term	-0.00244844	1056.58	529.297	1056.58	529.298	2	11	1.1.1.2674.9	46.6987	1253.31	570.06	46.54	0.29	1114.14
352	2.52	2.63	6.295	6.295	6.295	tr|E9PBS1|E9PBS1_HUMAN; sp|P22234|PUR6_HUMAN	Multifunctional protein ADE2 OS=Homo sapiens GN=PAICS PE=1 SV=1; Multifunctional protein ADE2 OS=Homo sapiens GN=PAICS PE=1 SV=3			0.661543	97.16	VVVLMGSTSDLGHCEK	Carbamidomethyl(C)@14			-0.00281015	1730.83	577.951	1730.83	577.952	3	12	1.1.1.2442.22	35.468	840.39	520.79	35.64	0.34	2477.6
387	2.06	2.07	15	15	12.14	sp|O14893|GEMI2_HUMAN	Gem-associated protein 2 OS=Homo sapiens GN=GEMIN2 PE=1 SV=1			2	99	VQIEAAQCPDVVVAQIDPK	Carbamidomethyl(C)@8			0.00694419	2079.07	1040.54	2079.07	1040.54	2	13	1.1.1.2684.33	47.2159	830.92	813.02	47.22	0.43	1694.71
387	2.06	2.07	15	15	12.14	sp|O14893|GEMI2_HUMAN	Gem-associated protein 2 OS=Homo sapiens GN=GEMIN2 PE=1 SV=1			0.00261362	99	AWVPAESAVEELMPR	Acetyl@N-term	Acetyl@13	cleaved M-A@N-term	-0.00141935	1725.84	863.926	1725.84	863.927	2	18	1.1.1.3305.4	77.6521	337.29	272.89	77.56	0.4	809.539
299	4	4	27.59	22.76	22.76	sp|Q15388|TOM20_HUMAN	Mitochondrial import receptor subunit TOM20 homolog OS=Homo sapiens GN=TOMM20 PE=1 SV=1			2	99	FFLEEIQLGEELLAQGEYEK				0.00107069	2384.18	795.734	2384.18	795.734	3	19	1.1.1.3289.8	76.8446	317.71	277.59	76.77	0.35	1290.82
299	4	4	27.59	22.76	22.76	sp|Q15388|TOM20_HUMAN	Mitochondrial import receptor subunit TOM20 homolog OS=Homo sapiens GN=TOMM20 PE=1 SV=1			2	99	IVSAQSLAEDDVE				-0.00127227	1374.65	688.332	1374.65	688.333	2	15	1.1.1.2553.12	40.8339	782.71	710.24	40.9	0.34	1694.39
283	4.46	4.54	68.09	68.09	46.81	tr|B8ZZ54|B8ZZ54_HUMAN; sp|P61604|CH10_HUMAN	10 kDa heat shock protein, mitochondrial OS=Homo sapiens GN=HSPE1 PE=1 SV=1; 10 kDa heat shock protein, mitochondrial OS=Homo sapiens GN=HSPE1 PE=1 SV=2			2	99	VVLDDKDYFLFR			missed K-D@6	-0.000488772	1528.79	510.605	1528.79	510.605	3	9	1.1.1.2827.5	54.109	371.47	276.59	54.01	0.24	524.509
283	4.46	4.54	68.09	68.09	46.81	tr|B8ZZ54|B8ZZ54_HUMAN; sp|P61604|CH10_HUMAN	10 kDa heat shock protein, mitochondrial OS=Homo sapiens GN=HSPE1 PE=1 SV=1; 10 kDa heat shock protein, mitochondrial OS=Homo sapiens GN=HSPE1 PE=1 SV=2			1.95861	99	GGEIQPVSVK			cleaved M-G@N-term	-0.00115756	1012.55	507.284	1012.56	507.285	2	11	1.1.1.2174.30	22.5626	879.18	705.51	22.63	0.24	1624.17
389	2.02	2.02	2.635	2.635	2.395	sp|Q13263|TIF1B_HUMAN	Transcription intermediary factor 1-beta OS=Homo sapiens GN=TRIM28 PE=1 SV=5			2	99	DIVENYFMR				0.00955758	1185.56	593.787	1185.55	593.782	2	9	1.1.1.2773.15	51.5091	1168.79	697.42	50.91	1.16	1093.61
389	2.02	2.02	2.635	2.635	2.395	sp|Q13263|TIF1B_HUMAN	Transcription intermediary factor 1-beta OS=Homo sapiens GN=TRIM28 PE=1 SV=5			0.0168249	98.1	SGEGEVSGLMR				0.057881	1120.58	561.295	1120.52	561.266	2	13	1.1.1.2347.10	30.8646	37788.3	282.92	31.28	0.15	1347.46
359	2.39	2.49	31.76	15.54	15.54	sp|Q04837|SSBP_HUMAN	Single-stranded DNA-binding protein, mitochondrial OS=Homo sapiens GN=SSBP1 PE=1 SV=1			1.50864	99	SGDSEVYQLGDVSQK				0.0016199	1610.74	806.379	1610.74	806.378	2	12	1.1.1.2432.40	34.9938	669.5	653.83	35.39	0.74	1568.77
359	2.39	2.49	31.76	15.54	15.54	sp|Q04837|SSBP_HUMAN	Single-stranded DNA-binding protein, mitochondrial OS=Homo sapiens GN=SSBP1 PE=1 SV=1			0.847712	98.11	VGQDPVLR				0.000541715	882.493	442.254	882.492	442.253	2	8	1.1.1.2133.11	20.5479	481.63	321.95	20.82	0.48	584.06
344	2.85	3.04	6.962	6.203	4.051	sp|Q09161|NCBP1_HUMAN	Nuclear cap-binding protein subunit 1 OS=Homo sapiens GN=NCBP1 PE=1 SV=1			1.69897	99	ATNDEIFSILK				-0.000338993	1249.66	625.835	1249.66	625.835	2	9	1.1.1.2870.14	56.2105	495.74	384.73	56.34	0.39	1141.28
344	2.85	3.04	6.962	6.203	4.051	sp|Q09161|NCBP1_HUMAN	Nuclear cap-binding protein subunit 1 OS=Homo sapiens GN=NCBP1 PE=1 SV=1			1.0655	98.88	MFDYTDDPEGPVMPGSHSVER				0.00205911	2365	789.341	2365	789.34	3	10	1.1.1.2597.36	42.9701	558.28	534.78	42.98	0.15	2004.9
320	3.59	3.7	12.71	12.71	8.84	sp|Q9P035|HACD3_HUMAN	Very-long-chain (3R)-3-hydroxyacyl-CoA dehydratase 3 OS=Homo sapiens GN=HACD3 PE=1 SV=2			2	99	RPLFLAPDFDR				-0.00353883	1345.71	449.577	1345.71	449.579	3	9	1.1.1.2697.6	47.8144	559.66	528.61	47.9	0.44	498.034
320	3.59	3.7	12.71	12.71	8.84	sp|Q9P035|HACD3_HUMAN	Very-long-chain (3R)-3-hydroxyacyl-CoA dehydratase 3 OS=Homo sapiens GN=HACD3 PE=1 SV=2			1.16115	99	VELSDVQNPAISITENVLHFK				0.00135112	2352.23	785.085	2352.23	785.085	3	16	1.1.1.3143.5	69.6696	380.11	368.08	69.7	0.34	1711.44
385	2.09	2.1	3.518	3.518	1.843	sp|P04003|C4BPA_HUMAN	C4b-binding protein alpha chain OS=Homo sapiens GN=C4BPA PE=1 SV=2			2	99	EDVYVVGTVLR				0.00027196	1248.67	625.343	1248.67	625.343	2	11	1.1.1.2662.20	46.1262	1144.37	885.51	46.2	0.68	2299.95
394	2.01	2.01	6.056	4.658	2.95	sp|P01042|KNG1_HUMAN	Kininogen-1 OS=Homo sapiens GN=KNG1 PE=1 SV=2			2	99	DIPTNSPELEETLTHTITK				-0.00111802	2138.07	713.698	2138.07	713.699	3	12	1.1.1.2757.26	50.7449	1030.78	867.14	50.77	0.29	1469.53
406	2	2	27.59	25.86	25.86	sp|Q96IX5|USMG5_HUMAN	Up-regulated during skeletal muscle growth protein 5 OS=Homo sapiens GN=USMG5 PE=1 SV=1			2	99	AGPESDAQYQFTGIK			cleaved M-A@N-term	-0.000819104	1610.76	806.386	1610.76	806.386	2	16	1.1.1.2502.36	38.3857	883.85	857.5	38.4	0.2	1935.74
364	2.33	2.36	7.113	5.649	2.51	sp|P04004|VTNC_HUMAN	Vitronectin OS=Homo sapiens GN=VTN PE=1 SV=1			2	99	FEDGVLDPDYPR				0.00246525	1421.65	711.832	1421.65	711.83	2	11	1.1.1.2594.28	42.8175	881.38	857.23	42.83	0.53	1748.14
372	2.19	2.21	6.436	6.436	3.96	sp|Q9NUD5|ZCHC3_HUMAN	Zinc finger CCHC domain-containing protein 3 OS=Homo sapiens GN=ZCCHC3 PE=1 SV=1			2	99	AVHNSVAAQLTGVAGH				0.00254546	1530.79	511.272	1530.79	511.271	3	13	1.1.1.2354.17	31.196	954.99	856.85	31.23	0.29	2202.28
367	2.25	2.41	5.184	5.048	2.592	sp|P85037|FOXK1_HUMAN	Forkhead box protein K1 OS=Homo sapiens GN=FOXK1 PE=1 SV=1			1.60206	99	SGGLQTPECLSR	Carbamidomethyl(C)@9			-0.00144535	1303.62	652.816	1303.62	652.817	2	10	1.1.1.2317.34	29.427	600.16	583.09	29.44	1.07	1205.21
367	2.25	2.41	5.184	5.048	2.592	sp|P85037|FOXK1_HUMAN	Forkhead box protein K1 OS=Homo sapiens GN=FOXK1 PE=1 SV=1			0.519993	95.6	EFEFLMR				0.000426378	970.459	486.237	970.458	486.236	2	6	1.1.1.2807.5	53.1358	273.97	244.41	53.23	0.24	443.405
345	2.82	2.98	7.711	6.12	6.12	tr|D3DTX6|D3DTX6_HUMAN; sp|Q96SB3|NEB2_HUMAN	Neurabin-2 OS=Homo sapiens GN=PPP1R9B PE=1 SV=1; Neurabin-2 OS=Homo sapiens GN=PPP1R9B PE=1 SV=2			1.85387	99	EAAAVAPPER				-0.00255974	1009.52	505.766	1009.52	505.767	2	11	1.1.1.2052.19	16.6588	324.17	313.28	16.68	0.58	696.62
345	2.82	2.98	7.711	6.12	6.12	tr|D3DTX6|D3DTX6_HUMAN; sp|Q96SB3|NEB2_HUMAN	Neurabin-2 OS=Homo sapiens GN=PPP1R9B PE=1 SV=1; Neurabin-2 OS=Homo sapiens GN=PPP1R9B PE=1 SV=2			0.841638	98.33	LEGYWGEAQSLCQAVDEHLR	Carbamidomethyl(C)@12			0.00811574	2360.09	787.705	2360.09	787.702	3	14	1.1.1.3031.6	64.1293	181.05	166.01	64.05	0.9	939.824
345	2.82	2.98	7.711	6.12	6.12	tr|D3DTX6|D3DTX6_HUMAN; sp|Q96SB3|NEB2_HUMAN	Neurabin-2 OS=Homo sapiens GN=PPP1R9B PE=1 SV=1; Neurabin-2 OS=Homo sapiens GN=PPP1R9B PE=1 SV=2			0.0920515	95.3	VFQPPPPPPPAPSGDAPAEK	Deamidated(Q)@3			0.00934616	1996	666.342	1995.99	666.339	3	12	1.1.1.2371.12	32.0275	589.12	342.98	32.38	0.38	1226.66
341	3.01	3.13	8.537	8.537	8.537	tr|C9JW96|C9JW96_HUMAN; sp|P35232|PHB_HUMAN	Prohibitin OS=Homo sapiens GN=PHB PE=1 SV=2; Prohibitin OS=Homo sapiens GN=PHB PE=1 SV=1			1.95861	99	FDAGELITQR				-0.00429603	1148.58	575.296	1148.58	575.299	2	9	1.1.1.2579.22	42.0892	1214.22	633.53	42.45	0.58	1596.92
341	3.01	3.13	8.537	8.537	8.537	tr|C9JW96|C9JW96_HUMAN; sp|P35232|PHB_HUMAN	Prohibitin OS=Homo sapiens GN=PHB PE=1 SV=2; Prohibitin OS=Homo sapiens GN=PHB PE=1 SV=1			1.05552	99	AAIISAEGDSK				-0.00200474	1060.54	531.276	1060.54	531.277	2	10	1.1.1.2118.17	19.853	473.71	180.19	19.62	0.58	660.578
318	3.62	3.75	13.04	11.3	8.696	sp|P02749|APOH_HUMAN	Beta-2-glycoprotein 1 OS=Homo sapiens GN=APOH PE=1 SV=3			2	99	ATFGCHDGYSLDGPEEIECTK	Carbamidomethyl(C)@5; Carbamidomethyl(C)@19			0.00195755	2384.99	796.004	2384.99	796.004	3	16	1.1.1.2536.24	40.0246	107.549	107.549			1789.8
318	3.62	3.75	13.04	11.3	8.696	sp|P02749|APOH_HUMAN	Beta-2-glycoprotein 1 OS=Homo sapiens GN=APOH PE=1 SV=3			1.18709	99	ATVVYQGER				-0.00216946	1021.52	511.766	1021.52	511.767	2	8	1.1.1.2096.22	18.769	682.34	680.39	18.75	0.39	1083.35
412	2	2	7.487	7.487	7.487	tr|H0Y400|H0Y400_HUMAN; sp|Q13838|DX39B_HUMAN; sp|O00148|DX39A_HUMAN	Spliceosome RNA helicase DDX39B OS=Homo sapiens GN=DDX39B PE=1 SV=1; Spliceosome RNA helicase DDX39B OS=Homo sapiens GN=DDX39B PE=1 SV=1; ATP-dependent RNA helicase DDX39A OS=Homo sapiens GN=DDX39A PE=1 SV=2			2	99	GLAITFVSDENDAK				-0.00632815	1478.72	740.367	1478.73	740.37	2	15	1.1.1.2653.34	45.6944	768.38	765.89	45.61	0.59	2375.47
358	2.4	2.43	11.63	5.116	2.558	tr|J3QSV6|J3QSV6_HUMAN; sp|O76021|RL1D1_HUMAN	Ribosomal L1 domain-containing protein 1 OS=Homo sapiens GN=RSL1D1 PE=1 SV=1; Ribosomal L1 domain-containing protein 1 OS=Homo sapiens GN=RSL1D1 PE=1 SV=3			2	99	SDSEDICLFTK	Carbamidomethyl(C)@7			0.00703689	1313.59	657.801	1313.58	657.798	2	12	1.1.1.2576.30	41.9502	817.11	751	41.92	0.44	2270.97
368	2.25	2.28	5.269	5.269	1.317	sp|O43707|ACTN4_HUMAN	Alpha-actinin-4 OS=Homo sapiens GN=ACTN4 PE=1 SV=2			2	99	TINEVENQILTR				-0.00862793	1428.75	715.382	1428.76	715.386	2	15	1.1.1.2596.28	42.9135	742.5	739.4	42.93	0.44	2437.19
405	2	2	5.394	5.394	5.394	sp|Q9UN86|G3BP2_HUMAN	Ras GTPase-activating protein-binding protein 2 OS=Homo sapiens GN=G3BP2 PE=1 SV=2			2	99	VEAKPEVQSQPPR				-0.00168336	1463.77	488.931	1463.77	488.932	3	14	1.1.1.2019.21	15.0634	425.09	418.04	15.08	0.2	682.93
405	2	2	5.394	5.394	5.394	sp|Q9UN86|G3BP2_HUMAN	Ras GTPase-activating protein-binding protein 2 OS=Homo sapiens GN=G3BP2 PE=1 SV=2			0.00217692	98.65	LGSGRGTGQMEGR	Dimethyl(R)@5	Dimethyl(R)@468	missed R-G@5	-0.000692093	1332.66	445.226	1332.66	445.226	3	10	1.1.1.2006.7	14.4107	311.23	306.66	14.39	0.4	613.032
403	2	2	7.91	7.345	7.345	tr|K7EMQ8|K7EMQ8_HUMAN; tr|J3QKS7|J3QKS7_HUMAN; tr|H7C048|H7C048_HUMAN; tr|B4DGM3|B4DGM3_HUMAN; sp|Q969G3|SMCE1_HUMAN	SWI/SNF-related matrix-associated actin-dependent regulator of chromatin subfamily E member 1 OS=Homo sapiens GN=SMARCE1 PE=1 SV=1; SWI/SNF-related matrix-associated actin-dependent regulator of chromatin subfamily E member 1 OS=Homo sapiens GN=SMARCE1 PE=1 SV=1; SWI/SNF-related matrix-associated actin-dependent regulator of chromatin subfamily E member 1 OS=Homo sapiens GN=SMARCE1 PE=1 SV=1; SWI…			2	99	IAAEIAQAEEQAR				-0.00375244	1398.71	700.361	1398.71	700.362	2	13	1.1.1.2377.27	32.3122	967.27	718.08	32.57	0.68	1345.93
374	2.16	2.18	6.914	3.541	1.855	sp|Q8WXI9|P66B_HUMAN	Transcriptional repressor p66-beta OS=Homo sapiens GN=GATAD2B PE=1 SV=1			2	99	ALQQEQEIEQR				-0.00151681	1370.68	686.346	1370.68	686.347	2	13	1.1.1.2164.40	22.0884	715.9	705.71	22.1	0.24	1120.69
404	2	2	11.37	7.109	7.109	tr|H3BV80|H3BV80_HUMAN; tr|H3BTC0|H3BTC0_HUMAN; tr|H3BPG5|H3BPG5_HUMAN; tr|H3BMM9|H3BMM9_HUMAN; sp|Q15287|RNPS1_HUMAN	RNA-binding protein with serine-rich domain 1 OS=Homo sapiens GN=RNPS1 PE=1 SV=2; RNA-binding protein with serine-rich domain 1 OS=Homo sapiens GN=RNPS1 PE=1 SV=1; RNA binding protein S1, serine-rich domain, isoform CRA_c OS=Homo sapiens GN=RNPS1 PE=1 SV=1; RNA-binding protein with serine-rich domain 1 OS=Homo sapiens GN=RNPS1 PE=1 SV=1; RNA-binding protein with serine-rich domain 1 OS=Homo sapie…			2	99	GYAYVEFENPDEAEK				0.00468017	1759.76	880.889	1759.76	880.886	2	18	1.1.1.2594.33	42.8275	862.49	673.69	42.93	0.24	1459.09
393	2.01	2.02	6.061	3.03	3.03	sp|O96019|ACL6A_HUMAN	Actin-like protein 6A OS=Homo sapiens GN=ACTL6A PE=1 SV=1			2	99	SPLAGDFITMQCR	Carbamidomethyl(C)@12			0.00580467	1494.7	748.358	1494.7	748.355	2	12	1.1.1.2700.35	47.9924	643.93	615.65	48.05	0.3	3414.15
410	2	2	10.79	10.79	10.79	tr|H0YLT4|H0YLT4_HUMAN; tr|H0YLM3|H0YLM3_HUMAN; tr|H0YLF5|H0YLF5_HUMAN; tr|H0YLD4|H0YLD4_HUMAN; tr|H0YLB0|H0YLB0_HUMAN; tr|H0YKH1|H0YKH1_HUMAN; tr|F8WA05|F8WA05_HUMAN; tr|A0A0A0MTI0|A0A0A0MTI0_HUMAN; tr|A0A087X0P4|A0A087X0P4_HUMAN; sp|P40425|PBX2_HUMAN; sp|P40424|PBX1_HUMAN	Pre-B-cell leukemia transcription factor 1 OS=Homo sapiens GN=PBX1 PE=1 SV=5; Pre-B-cell leukemia transcription factor 1 OS=Homo sapiens GN=PBX1 PE=1 SV=1; Pre-B-cell leukemia transcription factor 1 OS=Homo sapiens GN=PBX1 PE=1 SV=1; Pre-B-cell leukemia transcription factor 1 OS=Homo sapiens GN=PBX1 PE=1 SV=5; Pre-B-cell leukemia transcription factor 1 OS=Homo sapiens GN=PBX1 PE=1 SV=1; Pre-B-cel…			2	99	LDNMLLAEGVAGPEK				-0.00500224	1555.79	778.901	1555.79	778.903	2	10	1.1.1.2674.27	46.7167	651.66	605.46	46.64	0.39	2341.32
401	2	2	1.133	0.5663	0.5663	sp|Q5UIP0|RIF1_HUMAN	Telomere-associated protein RIF1 OS=Homo sapiens GN=RIF1 PE=1 SV=2			2	99	TIGDLSTLTASEIK				-0.00389819	1447.77	724.894	1447.78	724.896	2	9	1.1.1.2701.37	48.0438	599.04	589.73	48.05	0.25	1633.42
390	2.02	2.02	12.82	7.692	7.692	sp|P49006|MRP_HUMAN	MARCKS-related protein OS=Homo sapiens GN=MARCKSL1 PE=1 SV=2			2	99	GDVTAEEAAGASPAK				0.000962141	1372.65	687.331	1372.65	687.331	2	19	1.1.1.2112.40	19.5662	627.84	561.88	19.62	0.24	830.252
421	2	2	4.706	4.706	4.706	sp|P25788|PSA3_HUMAN	Proteasome subunit alpha type-3 OS=Homo sapiens GN=PSMA3 PE=1 SV=2			2	99	AVENSSTAIGIR				0.000107724	1216.64	609.328	1216.64	609.328	2	12	1.1.1.2236.35	25.5428	531.98	520.53	25.55	0.19	1168.83
419	2	2	1.058	1.058	1.058	sp|Q6PJP8|DCR1A_HUMAN	DNA cross-link repair 1A protein OS=Homo sapiens GN=DCLRE1A PE=1 SV=3			2	99	ILPSGLKYNAR			missed K-Y@7	-0.0180332	1230.69	411.237	1230.71	411.243	3	6	1.1.1.2704.4	48.1591	2370.15	424.99	47.46	0.49	482.182
381	2.1	2.2	20.47	16.54	11.02	tr|H7BXF3|H7BXF3_HUMAN; sp|P62995|TRA2B_HUMAN	Transformer-2 protein homolog beta OS=Homo sapiens GN=TRA2B PE=1 SV=1; Transformer-2 protein homolog beta OS=Homo sapiens GN=TRA2B PE=1 SV=1			1.76955	99	GFAFVYFENVDDAK				-0.00225182	1620.74	811.379	1620.75	811.38	2	15	1.1.1.2976.22	61.4269	433.53	422.17	61.49	0.45	1110.42
411	2	2	6.294	6.294	6.294	tr|H0YAT2|H0YAT2_HUMAN; tr|E5RK86|E5RK86_HUMAN; tr|E5RGC7|E5RGC7_HUMAN; tr|E5RFH3|E5RFH3_HUMAN; sp|Q9Y2Q9|RT28_HUMAN	28S ribosomal protein S28, mitochondrial OS=Homo sapiens GN=MRPS28 PE=1 SV=1; 28S ribosomal protein S28, mitochondrial OS=Homo sapiens GN=MRPS28 PE=1 SV=5; 28S ribosomal protein S28, mitochondrial OS=Homo sapiens GN=MRPS28 PE=1 SV=1; 28S ribosomal protein S28, mitochondrial OS=Homo sapiens GN=MRPS28 PE=1 SV=1; 28S ribosomal protein S28, mitochondrial OS=Homo sapiens GN=MRPS28 PE=1 SV=1			2	99	LLDLELTSR				0.00140271	1058.6	530.307	1058.6	530.306	2	9	1.1.1.2677.19	46.8554	472.18	375.43	46.79	0.78	890.219
386	2.06	2.08	4.7	3.079	1.621	tr|A0A0A0MSQ0|A0A0A0MSQ0_HUMAN; sp|P13797|PLST_HUMAN	Plastin-3 OS=Homo sapiens GN=PLS3 PE=1 SV=1; Plastin-3 OS=Homo sapiens GN=PLS3 PE=1 SV=4			2	99	DGETLEELMK				-0.0014534	1163.54	582.776	1163.54	582.776	2	8	1.1.1.2700.21	47.9784	437.08	373.85	47.91	0.44	1669.86
400	2	2.01	2.122	1.485	0.9901	tr|J3KQ96|J3KQ96_HUMAN; tr|E7ETY2|E7ETY2_HUMAN; sp|Q13428|TCOF_HUMAN	Treacle protein OS=Homo sapiens GN=TCOF1 PE=1 SV=1; Treacle protein OS=Homo sapiens GN=TCOF1 PE=1 SV=1; Treacle protein OS=Homo sapiens GN=TCOF1 PE=1 SV=3			2	99	LDSSPSVSSTLAAK				-0.00200302	1361.7	681.858	1361.7	681.859	2	12	1.1.1.2308.26	28.9994	515.51	373.7	28.95	0.14	942.331
311	3.88	4.04	27.8	19.73	9.865	sp|Q96CT7|CC124_HUMAN	Coiled-coil domain-containing protein 124 OS=Homo sapiens GN=CCDC124 PE=1 SV=1			2	99	AAFTAFEEAQLPR				-0.00173145	1449.72	725.869	1449.73	725.87	2	11	1.1.1.2738.27	49.829	244.32	226.42	49.89	0.29	913.815
311	3.88	4.04	27.8	19.73	9.865	sp|Q96CT7|CC124_HUMAN	Coiled-coil domain-containing protein 124 OS=Homo sapiens GN=CCDC124 PE=1 SV=1			1.31876	99	LKQENPNMR			missed K-Q@2	-0.00157764	1128.57	377.197	1128.57	377.198	3	9	1.1.1.1973.3	12.7957	150.83	142.19	12.77	0.35	423.361
356	2.44	2.48	9.302	4.83	2.862	sp|Q9UHX1|PUF60_HUMAN	Poly(U)-binding-splicing factor PUF60 OS=Homo sapiens GN=PUF60 PE=1 SV=1			2	99	DIDDDLEGEVTEECGK	Carbamidomethyl(C)@14			0.00913529	1822.75	912.383	1822.74	912.378	2	15	1.1.1.2609.20	43.5487	596.3	329.08	43.46	0.24	2028.25
362	2.35	2.39	7.196	5.459	2.109	sp|P55072|TERA_HUMAN	Transitional endoplasmic reticulum ATPase OS=Homo sapiens GN=VCP PE=1 SV=4			2	99	NAPAIIFIDELDAIAPK				-0.00055232	1809.99	604.336	1809.99	604.336	3	17	1.1.1.3281.4	76.4305	312.2	301.78	76.37	0.3	734.402
346	2.74	2.8	11.56	11.56	11.56	sp|P08579|RU2B_HUMAN	U2 small nuclear ribonucleoprotein B'' OS=Homo sapiens GN=SNRPB2 PE=1 SV=1			2	99	GQAFVIFK				-0.00306404	908.509	455.262	908.512	455.263	2	8	1.1.1.2664.9	46.212	2052.39	1803.58	46.25	0.49	1173.09
346	2.74	2.8	11.56	11.56	11.56	sp|P08579|RU2B_HUMAN	U2 small nuclear ribonucleoprotein B'' OS=Homo sapiens GN=SNRPB2 PE=1 SV=1			0.739929	97.95	HDIAFVEFENDGQAGAAR				0.00088034	1945.89	649.638	1945.89	649.638	3	10	1.1.1.2599.26	43.0574	1057.88	414.69	42.84	0.34	1466.71
260	5.2	5.39	5.138	4.371	3.528	sp|O75533|SF3B1_HUMAN	Splicing factor 3B subunit 1 OS=Homo sapiens GN=SF3B1 PE=1 SV=3			2	99	GDTPGHATPGHGGATSSAR				0.00318923	1732.79	434.205	1732.79	434.204	4	18	1.1.1.1914.2	11.2898	265.16	238.51	11.32	0.1	693.502
260	5.2	5.39	5.138	4.371	3.528	sp|O75533|SF3B1_HUMAN	Splicing factor 3B subunit 1 OS=Homo sapiens GN=SF3B1 PE=1 SV=3			1.35655	99	VGAAEIISR				-0.0121456	914.506	458.26	914.519	458.267	2	9	1.1.1.2245.20	25.9637	5057.05	1407.83	26.23	0.39	1710.2
260	5.2	5.39	5.138	4.371	3.528	sp|O75533|SF3B1_HUMAN	Splicing factor 3B subunit 1 OS=Homo sapiens GN=SF3B1 PE=1 SV=3			0.962573	98.39	THEDIEAQIR				0.00150235	1210.6	404.539	1210.59	404.539	3	8	1.1.1.2168.10	22.252	441.52	402.82	22.2	0.39	1030.82
260	5.2	5.39	5.138	4.371	3.528	sp|O75533|SF3B1_HUMAN	Splicing factor 3B subunit 1 OS=Homo sapiens GN=SF3B1 PE=1 SV=3			0.79588	97.24	GAEYVSAR				-0.00430319	851.409	426.712	851.414	426.714	2	7	1.1.1.2029.16	15.5397	268.54	248.48	15.47	1.3	621.881
43	28.87	28.9	63.67	62.92	62.92	sp|P02647|APOA1_HUMAN	Apolipoprotein A-I OS=Homo sapiens GN=APOA1 PE=1 SV=1			2	99	ATEHLSTLSEK				-0.000178245	1214.61	405.879	1214.61	405.879	3	15	1.1.1.2089.6	18.4121	4579.14	4387.01	18.36	0.34	2701.8
43	28.87	28.9	63.67	62.92	62.92	sp|P02647|APOA1_HUMAN	Apolipoprotein A-I OS=Homo sapiens GN=APOA1 PE=1 SV=1			2	99	DLATVYVDVLK				-0.00103819	1234.68	618.347	1234.68	618.348	2	11	1.1.1.2920.13	58.6469	1649.81	1133.64	58.78	0.39	1046.13
43	28.87	28.9	63.67	62.92	62.92	sp|P02647|APOA1_HUMAN	Apolipoprotein A-I OS=Homo sapiens GN=APOA1 PE=1 SV=1			2	99	DYVSQFEGSALGK				0.00124916	1399.66	467.562	1399.66	467.561	3	10	1.1.1.2722.6	49.0258	1260.05	951.25	48.97	0.38	717.692
43	28.87	28.9	63.67	62.92	62.92	sp|P02647|APOA1_HUMAN	Apolipoprotein A-I OS=Homo sapiens GN=APOA1 PE=1 SV=1			2	99	EQLGPVTQEFWDNLEK				-0.00244927	1931.92	644.982	1931.93	644.983	3	20	1.1.1.3023.5	63.7147	1837.18	1161.55	63.55	0.45	1125.83
43	28.87	28.9	63.67	62.92	62.92	sp|P02647|APOA1_HUMAN	Apolipoprotein A-I OS=Homo sapiens GN=APOA1 PE=1 SV=1			2	99	LLDNWDSVTSTFSK				0.00122032	1611.78	806.897	1611.78	806.896	2	18	1.1.1.2863.30	55.8855	2398.53	2119.1	55.8	0.29	2977.9
43	28.87	28.9	63.67	62.92	62.92	sp|P02647|APOA1_HUMAN	Apolipoprotein A-I OS=Homo sapiens GN=APOA1 PE=1 SV=1			2	99	LSPLGEEMR				0.00123379	1030.51	516.264	1030.51	516.263	2	9	1.1.1.2387.25	32.7929	2704.81	1967.77	33.06	0.73	2269.94
43	28.87	28.9	63.67	62.92	62.92	sp|P02647|APOA1_HUMAN	Apolipoprotein A-I OS=Homo sapiens GN=APOA1 PE=1 SV=1			2	99	QGLLPVLESFK	Gln->pyro-Glu@N-term			-0.00297194	1212.67	607.343	1212.68	607.345	2	13	1.1.1.3262.2	75.484	2226.2	1479.53	75.62	0.3	1146.81
43	28.87	28.9	63.67	62.92	62.92	sp|P02647|APOA1_HUMAN	Apolipoprotein A-I OS=Homo sapiens GN=APOA1 PE=1 SV=1			2	99	THLAPYSDELR				0.000361377	1300.64	434.554	1300.64	434.554	3	14	1.1.1.2304.7	28.7799	4735.32	4140.27	28.67	0.57	2292.23
43	28.87	28.9	63.67	62.92	62.92	sp|P02647|APOA1_HUMAN	Apolipoprotein A-I OS=Homo sapiens GN=APOA1 PE=1 SV=1			2	99	VKDLATVYVDVLK			missed K-D@2	-0.000610041	1461.84	488.288	1461.84	488.289	3	9	1.1.1.2729.5	49.3665	1006.67	606.07	49.51	0.29	573.675
43	28.87	28.9	63.67	62.92	62.92	sp|P02647|APOA1_HUMAN	Apolipoprotein A-I OS=Homo sapiens GN=APOA1 PE=1 SV=1			2	99	VSFLSALEEYTK				-0.00107309	1385.71	693.861	1385.71	693.861	2	19	1.1.1.3097.3	67.4244	2260.78	707.84	67.64	0.35	829.23
43	28.87	28.9	63.67	62.92	62.92	sp|P02647|APOA1_HUMAN	Apolipoprotein A-I OS=Homo sapiens GN=APOA1 PE=1 SV=1			2	99	WQEEMELYR	Oxidation(M)@5			-0.000675904	1298.56	650.287	1298.56	650.287	2	13	1.1.1.2413.23	34.0499	3645.67	3448.09	34.12	0.34	2602.7
43	28.87	28.9	63.67	62.92	62.92	sp|P02647|APOA1_HUMAN	Apolipoprotein A-I OS=Homo sapiens GN=APOA1 PE=1 SV=1			1.55284	98.77	AKPALEDLR				-0.000952938	1011.57	506.792	1011.57	506.793	2	7	1.1.1.2186.24	23.1367	1659.97	1259.02	23.21	0.19	1376.54
43	28.87	28.9	63.67	62.92	62.92	sp|P02647|APOA1_HUMAN	Apolipoprotein A-I OS=Homo sapiens GN=APOA1 PE=1 SV=1			1.55284	99	QKVEPLR	Gln->pyro-Glu@N-term		missed K-V@2	-0.00145254	851.485	426.75	851.487	426.751	2	8	1.1.1.2133.7	20.5419	1167.12	1155.21	20.53	0.38	891.124
43	28.87	28.9	63.67	62.92	62.92	sp|P02647|APOA1_HUMAN	Apolipoprotein A-I OS=Homo sapiens GN=APOA1 PE=1 SV=1			1.45593	99	LREQLGPVTQEFWDNLEK	Deamidated(Q)@10		missed R-E@2	0.0160511	2202.11	735.045	2202.1	735.039	3	13	1.1.1.2944.23	59.8385	307	283.6	59.86	0.49	1129.99
43	28.87	28.9	63.67	62.92	62.92	sp|P02647|APOA1_HUMAN	Apolipoprotein A-I OS=Homo sapiens GN=APOA1 PE=1 SV=1			1.34679	99	LEALKENGGAR	Deamidated(N)@7		missed K-E@5	0.0034554	1157.61	386.876	1157.6	386.875	3	10	1.1.1.2054.15	16.7448	1706.23	908.7	16.87	0.29	1185.82
43	28.87	28.9	63.67	62.92	62.92	sp|P02647|APOA1_HUMAN	Apolipoprotein A-I OS=Homo sapiens GN=APOA1 PE=1 SV=1			0.950782	95.9	VQPYLDDFQK				-0.00249947	1251.61	626.813	1251.61	626.814	2	10	1.1.1.2509.13	38.713	10526.9	6357.52	38.59	0.24	5860.39
43	28.87	28.9	63.67	62.92	62.92	sp|P02647|APOA1_HUMAN	Apolipoprotein A-I OS=Homo sapiens GN=APOA1 PE=1 SV=1			0.00392635	95.12	DEPPQSPWDR			cleaved Q-D@N-term	-0.000471698	1225.54	613.775	1225.54	613.775	2	9	1.1.1.2339.13	30.4844	1107.03	690.93	31.03	1.25	1370.34
43	28.87	28.9	63.67	62.92	62.92	sp|P02647|APOA1_HUMAN	Apolipoprotein A-I OS=Homo sapiens GN=APOA1 PE=1 SV=1			0	99	LREQLGPVTQEFWDNLEK			missed R-E@2	-0.000584003	2201.11	734.711	2201.11	734.711	3	12	1.1.1.2946.21	59.935	539.14	275.59	59.86	0.25	1093.01
43	28.87	28.9	63.67	62.92	62.92	sp|P02647|APOA1_HUMAN	Apolipoprotein A-I OS=Homo sapiens GN=APOA1 PE=1 SV=1			0	99	QGLLPVLESFK				-0.00223702	1229.7	615.857	1229.7	615.858	2	12	1.1.1.3013.9	63.2228	1369.36	1153.25	63.35	0.5	1192.9
43	28.87	28.9	63.67	62.92	62.92	sp|P02647|APOA1_HUMAN	Apolipoprotein A-I OS=Homo sapiens GN=APOA1 PE=1 SV=1			0	99	WQEEMELYR				6.34803e-05	1282.57	642.29	1282.57	642.29	2	10	1.1.1.2594.22	42.8105	1293.91	1113.53	42.74	0.68	2635.89
71	20.25	20.25	43.48	37.15	37.15	tr|J3KTL2|J3KTL2_HUMAN; sp|Q07955|SRSF1_HUMAN	Serine/arginine-rich-splicing factor 1 OS=Homo sapiens GN=SRSF1 PE=1 SV=1; Serine/arginine-rich splicing factor 1 OS=Homo sapiens GN=SRSF1 PE=1 SV=2			2	99	DAEDAVYGR				0.000425416	994.436	498.225	994.436	498.225	2	13	1.1.1.2146.26	21.1901	859.39	846.1	21.16	0.73	1170.4
71	20.25	20.25	43.48	37.15	37.15	tr|J3KTL2|J3KTL2_HUMAN; sp|Q07955|SRSF1_HUMAN	Serine/arginine-rich-splicing factor 1 OS=Homo sapiens GN=SRSF1 PE=1 SV=1; Serine/arginine-rich splicing factor 1 OS=Homo sapiens GN=SRSF1 PE=1 SV=2			2	99	DGYDYDGYR				0.00019382	1122.43	562.22	1122.43	562.22	2	12	1.1.1.2307.7	28.9245	1839.19	1693.85	28.96	0.29	1527.38
71	20.25	20.25	43.48	37.15	37.15	tr|J3KTL2|J3KTL2_HUMAN; sp|Q07955|SRSF1_HUMAN	Serine/arginine-rich-splicing factor 1 OS=Homo sapiens GN=SRSF1 PE=1 SV=1; Serine/arginine-rich splicing factor 1 OS=Homo sapiens GN=SRSF1 PE=1 SV=2			2	99	DIEDVFYK				-0.00071574	1027.49	514.75	1027.49	514.75	2	8	1.1.1.2672.19	46.6107	3391.34	3089.54	46.59	0.24	2270.78
71	20.25	20.25	43.48	37.15	37.15	tr|J3KTL2|J3KTL2_HUMAN; sp|Q07955|SRSF1_HUMAN	Serine/arginine-rich-splicing factor 1 OS=Homo sapiens GN=SRSF1 PE=1 SV=1; Serine/arginine-rich splicing factor 1 OS=Homo sapiens GN=SRSF1 PE=1 SV=2			2	99	EAGDVCYADVYR	Carbamidomethyl(C)@6			0.00047612	1416.6	709.307	1416.6	709.306	2	15	1.1.1.2412.26	34.0118	4419.75	1639.53	34.21	0.29	2774.69
71	20.25	20.25	43.48	37.15	37.15	tr|J3KTL2|J3KTL2_HUMAN; sp|Q07955|SRSF1_HUMAN	Serine/arginine-rich-splicing factor 1 OS=Homo sapiens GN=SRSF1 PE=1 SV=1; Serine/arginine-rich splicing factor 1 OS=Homo sapiens GN=SRSF1 PE=1 SV=2			2	99	GGPPFAFVEFEDPR				0.000158629	1563.74	782.875	1563.74	782.875	2	18	1.1.1.2961.17	60.6874	612.89	526.19	60.75	0.64	1299.22
71	20.25	20.25	43.48	37.15	37.15	tr|J3KTL2|J3KTL2_HUMAN; sp|Q07955|SRSF1_HUMAN	Serine/arginine-rich-splicing factor 1 OS=Homo sapiens GN=SRSF1 PE=1 SV=1; Serine/arginine-rich splicing factor 1 OS=Homo sapiens GN=SRSF1 PE=1 SV=2			2	99	GGPPFAFVEFEDPRDAEDAVYGR			missed R-D@14	-0.00710789	2540.15	847.725	2540.16	847.728	3	18	1.1.1.2984.20	61.8219	1727.03	1100.02	61.89	0.34	1676.52
71	20.25	20.25	43.48	37.15	37.15	tr|J3KTL2|J3KTL2_HUMAN; sp|Q07955|SRSF1_HUMAN	Serine/arginine-rich-splicing factor 1 OS=Homo sapiens GN=SRSF1 PE=1 SV=1; Serine/arginine-rich splicing factor 1 OS=Homo sapiens GN=SRSF1 PE=1 SV=2			2	99	KEDMTYAVR			missed K-E@1	0.000253319	1111.53	371.518	1111.53	371.518	3	10	1.1.1.2114.6	19.6292	1783.3	1532.87	19.57	0.24	2115.78
71	20.25	20.25	43.48	37.15	37.15	tr|J3KTL2|J3KTL2_HUMAN; sp|Q07955|SRSF1_HUMAN	Serine/arginine-rich-splicing factor 1 OS=Homo sapiens GN=SRSF1 PE=1 SV=1; Serine/arginine-rich splicing factor 1 OS=Homo sapiens GN=SRSF1 PE=1 SV=2			2	99	SHEGETAYIR				0.003369	1161.54	581.78	1161.54	581.778	2	12	1.1.1.2059.28	17.0059	858.07	773.89	17.06	0.19	1008.73
71	20.25	20.25	43.48	37.15	37.15	tr|J3KTL2|J3KTL2_HUMAN; sp|Q07955|SRSF1_HUMAN	Serine/arginine-rich-splicing factor 1 OS=Homo sapiens GN=SRSF1 PE=1 SV=1; Serine/arginine-rich splicing factor 1 OS=Homo sapiens GN=SRSF1 PE=1 SV=2			1.74473	99	IYVGNLPPDIR				0.000327045	1255.69	628.854	1255.69	628.854	2	11	1.1.1.2594.20	42.8085	1948.57	1792.12	42.74	1.16	4137.35
71	20.25	20.25	43.48	37.15	37.15	tr|J3KTL2|J3KTL2_HUMAN; sp|Q07955|SRSF1_HUMAN	Serine/arginine-rich-splicing factor 1 OS=Homo sapiens GN=SRSF1 PE=1 SV=1; Serine/arginine-rich splicing factor 1 OS=Homo sapiens GN=SRSF1 PE=1 SV=2			1.74473	99	TKDIEDVFYK			missed K-D@2	0.00124036	1256.63	419.884	1256.63	419.884	3	13	1.1.1.2468.5	36.7125	3858.26	3810.08	36.71	0.19	4652.01
71	20.25	20.25	43.48	37.15	37.15	tr|J3KTL2|J3KTL2_HUMAN; sp|Q07955|SRSF1_HUMAN	Serine/arginine-rich-splicing factor 1 OS=Homo sapiens GN=SRSF1 PE=1 SV=1; Serine/arginine-rich splicing factor 1 OS=Homo sapiens GN=SRSF1 PE=1 SV=2			0.0443122	99	DGTGVVEFVRK	Lys-loss@C-term		missed R-K@10	-0.000959217	1077.54	539.779	1077.55	539.78	2	14	1.1.1.2512.4	38.8395	5566.11	2435.18	38.64	0.24	1603.46
115	13.09	13.2	65.35	65.35	60.63	sp|P53999|TCP4_HUMAN	Activated RNA polymerase II transcriptional coactivator p15 OS=Homo sapiens GN=SUB1 PE=1 SV=3			2	99	DDNMFQIGK				1.17304e-05	1066.48	534.245	1066.48	534.245	2	13	1.1.1.2538.10	40.0944	3270.63	2603.41	39.94	0.39	2137.32
115	13.09	13.2	65.35	65.35	60.63	sp|P53999|TCP4_HUMAN	Activated RNA polymerase II transcriptional coactivator p15 OS=Homo sapiens GN=SUB1 PE=1 SV=3			2	99	ELVSSSSSGSDSDSEVDKK			missed K-K@18	-6.69247e-05	1941.86	648.296	1941.87	648.296	3	17	1.1.1.2044.18	16.2835	1192.15	892.14	16.34	0.19	1059.93
115	13.09	13.2	65.35	65.35	60.63	sp|P53999|TCP4_HUMAN	Activated RNA polymerase II transcriptional coactivator p15 OS=Homo sapiens GN=SUB1 PE=1 SV=3			2	99	EQISDIDDAVR				-0.00103937	1259.6	630.807	1259.6	630.807	2	13	1.1.1.2402.13	33.514	2734.06	1500.15	33.25	0.38	1492.34
115	13.09	13.2	65.35	65.35	60.63	sp|P53999|TCP4_HUMAN	Activated RNA polymerase II transcriptional coactivator p15 OS=Homo sapiens GN=SUB1 PE=1 SV=3			2	99	EYWMDPEGEMKPGR				0.00283177	1723.74	575.586	1723.73	575.585	3	11	1.1.1.2575.23	41.8941	2083.36	1564.55	41.72	0.39	2054.91
115	13.09	13.2	65.35	65.35	60.63	sp|P53999|TCP4_HUMAN	Activated RNA polymerase II transcriptional coactivator p15 OS=Homo sapiens GN=SUB1 PE=1 SV=3			2	99	GISLNPEQWSQLK				-0.00145077	1498.78	750.396	1498.78	750.396	2	13	1.1.1.2853.32	55.4008	1221.46	1204.25	55.42	0.54	1686.61
115	13.09	13.2	65.35	65.35	60.63	sp|P53999|TCP4_HUMAN	Activated RNA polymerase II transcriptional coactivator p15 OS=Homo sapiens GN=SUB1 PE=1 SV=3			1.36653	99	QVAPEKPVKK	Gln->pyro-Glu@N-term		missed K-K@9	-0.000587006	1105.65	369.557	1105.65	369.557	3	9	1.1.1.1985.2	13.3811	336.17	324.65	13.37	0.25	706.472
115	13.09	13.2	65.35	65.35	60.63	sp|P53999|TCP4_HUMAN	Activated RNA polymerase II transcriptional coactivator p15 OS=Homo sapiens GN=SUB1 PE=1 SV=3			1.34679	99	QVAPEKPVK	Gln->pyro-Glu@N-term			-0.00291866	977.552	489.783	977.555	489.785	2	9	1.1.1.2059.23	16.996	667.77	645.28	17.02	0.34	951.936
115	13.09	13.2	65.35	65.35	60.63	sp|P53999|TCP4_HUMAN	Activated RNA polymerase II transcriptional coactivator p15 OS=Homo sapiens GN=SUB1 PE=1 SV=3			0.0199966	99	EQISDIDDAVRK	Lys-loss@C-term		missed R-K@11	-0.00103937	1259.6	630.807	1259.6	630.807	2	15	1.1.1.2398.13	33.3203	2734.06	2592.89	33.25	0.38	2175.33
55	24.53	26.81	34.18	32.7	28.87	sp|Q15233|NONO_HUMAN	Non-POU domain-containing octamer-binding protein OS=Homo sapiens GN=NONO PE=1 SV=4			2	99	AAPGAEFAPNK				0.00235514	1071.54	536.776	1071.53	536.775	2	12	1.1.1.2180.23	22.859	1630.78	1480.03	22.82	0.39	1845.51
55	24.53	26.81	34.18	32.7	28.87	sp|Q15233|NONO_HUMAN	Non-POU domain-containing octamer-binding protein OS=Homo sapiens GN=NONO PE=1 SV=4			2	99	CSEGSFLLTTFPR	Carbamidomethyl(C)@1		cleaved R-P@C-term	0.000744424	1513.72	757.869	1513.72	757.869	2	14	1.1.1.2872.33	56.3278	594.82	538.18	56.44	0.59	1580.05
55	24.53	26.81	34.18	32.7	28.87	sp|Q15233|NONO_HUMAN	Non-POU domain-containing octamer-binding protein OS=Homo sapiens GN=NONO PE=1 SV=4			2	99	EKLEMEMEAAR			missed K-L@2	-6.67291e-05	1335.62	446.213	1335.62	446.213	3	14	1.1.1.2322.14	29.6524	4856.1	4739.31	29.64	0.2	2749.22
55	24.53	26.81	34.18	32.7	28.87	sp|Q15233|NONO_HUMAN	Non-POU domain-containing octamer-binding protein OS=Homo sapiens GN=NONO PE=1 SV=4			2	99	FAQPGSFEYEYAMR				0.000507252	1694.74	848.378	1694.74	848.377	2	14	1.1.1.2689.39	47.4555	1473.88	1053.88	47.32	0.58	1778.19
55	24.53	26.81	34.18	32.7	28.87	sp|Q15233|NONO_HUMAN	Non-POU domain-containing octamer-binding protein OS=Homo sapiens GN=NONO PE=1 SV=4			2	99	LFVGNLPPDITEEEMR				0.00121242	1858.91	620.645	1858.91	620.645	3	11	1.1.1.2824.16	53.9736	1147.54	490.43	54.25	0.68	1477.28
55	24.53	26.81	34.18	32.7	28.87	sp|Q15233|NONO_HUMAN	Non-POU domain-containing octamer-binding protein OS=Homo sapiens GN=NONO PE=1 SV=4			2	99	PVTVEPMDQLDDEEGLPEK			cleaved R-P@N-term	-0.000120825	2139.99	714.337	2139.99	714.337	3	23	1.1.1.2665.30	46.2814	5497.73	3648.44	46.05	0.59	3963.62
55	24.53	26.81	34.18	32.7	28.87	sp|Q15233|NONO_HUMAN	Non-POU domain-containing octamer-binding protein OS=Homo sapiens GN=NONO PE=1 SV=4			2	99	RMEELHNQEVQK			missed R-M@1	0.00243571	1539.75	385.945	1539.75	385.944	4	17	1.1.1.2010.3	14.5974	1955.01	1713.19	14.54	0.2	2354.55
55	24.53	26.81	34.18	32.7	28.87	sp|Q15233|NONO_HUMAN	Non-POU domain-containing octamer-binding protein OS=Homo sapiens GN=NONO PE=1 SV=4			2	99	VELDNMPLR				-0.000145687	1085.55	543.784	1085.55	543.784	2	12	1.1.1.2493.14	37.9218	4911.17	3672.2	38.05	0.49	2911.56
55	24.53	26.81	34.18	32.7	28.87	sp|Q15233|NONO_HUMAN	Non-POU domain-containing octamer-binding protein OS=Homo sapiens GN=NONO PE=1 SV=4			1.74473	99	TFNLEK				-0.00129837	750.39	376.202	750.391	376.203	2	9	1.1.1.2203.4	23.9346	2014.17	1609.64	24.02	0.33	1327.08
55	24.53	26.81	34.18	32.7	28.87	sp|Q15233|NONO_HUMAN	Non-POU domain-containing octamer-binding protein OS=Homo sapiens GN=NONO PE=1 SV=4			1.50864	98.87	GTFPDAR				0.00178158	762.368	382.191	762.366	382.19	2	8	1.1.1.2123.4	20.0642	1335.61	476.72	19.67	0.53	661.24
55	24.53	26.81	34.18	32.7	28.87	sp|Q15233|NONO_HUMAN	Non-POU domain-containing octamer-binding protein OS=Homo sapiens GN=NONO PE=1 SV=4			1.49485	98.62	AAPGAEFAPNKR			missed K-R@11	0.00277587	1227.64	410.22	1227.64	410.219	3	9	1.1.1.2109.8	19.3895	2358.58	1042.87	19.62	0.29	1607.43
55	24.53	26.81	34.18	32.7	28.87	sp|Q15233|NONO_HUMAN	Non-POU domain-containing octamer-binding protein OS=Homo sapiens GN=NONO PE=1 SV=4			1.42022	98.34	HEHQVMLMR				0.000788678	1179.56	394.196	1179.56	394.195	3	11	1.1.1.2103.9	19.1012	2512.3	2128.54	19.04	0.2	4356.48
55	24.53	26.81	34.18	32.7	28.87	sp|Q15233|NONO_HUMAN	Non-POU domain-containing octamer-binding protein OS=Homo sapiens GN=NONO PE=1 SV=4			1.42022	98.54	MEELHNQEVQK				-0.00119676	1383.64	462.222	1383.65	462.222	3	9	1.1.1.2042.16	16.1703	1286.93	812.51	16.29	0.29	683.653
55	24.53	26.81	34.18	32.7	28.87	sp|Q15233|NONO_HUMAN	Non-POU domain-containing octamer-binding protein OS=Homo sapiens GN=NONO PE=1 SV=4			0	99	PVTVEPMDQLDDEEGLPEK	Deamidated(Q)@9		cleaved R-P@N-term	-0.011325	2140.96	714.661	2140.97	714.665	3	19	1.1.1.2659.32	45.9897	6274.06	5769.62	45.95	0.69	8442.31
77	18.92	18.99	23.1	21.99	21.04	tr|E7EV99|E7EV99_HUMAN; tr|E7ENY0|E7ENY0_HUMAN; sp|P35611|ADDA_HUMAN	Alpha-adducin OS=Homo sapiens GN=ADD1 PE=1 SV=1; Alpha-adducin OS=Homo sapiens GN=ADD1 PE=1 SV=1; Alpha-adducin OS=Homo sapiens GN=ADD1 PE=1 SV=2			2	99	AAVVTSPPPTTAPHK				0.000911412	1472.8	491.94	1472.8	491.94	3	15	1.1.1.2092.29	18.5801	1470.58	1364.44	18.5	0.24	3328.91
77	18.92	18.99	23.1	21.99	21.04	tr|E7EV99|E7EV99_HUMAN; tr|E7ENY0|E7ENY0_HUMAN; sp|P35611|ADDA_HUMAN	Alpha-adducin OS=Homo sapiens GN=ADD1 PE=1 SV=1; Alpha-adducin OS=Homo sapiens GN=ADD1 PE=1 SV=1; Alpha-adducin OS=Homo sapiens GN=ADD1 PE=1 SV=2			2	99	GSEENLDEAR				0.00039781	1118.48	560.25	1118.48	560.249	2	11	1.1.1.2050.36	16.5705	321.66	286.12	16.53	0.29	669.603
77	18.92	18.99	23.1	21.99	21.04	tr|E7EV99|E7EV99_HUMAN; tr|E7ENY0|E7ENY0_HUMAN; sp|P35611|ADDA_HUMAN	Alpha-adducin OS=Homo sapiens GN=ADD1 PE=1 SV=1; Alpha-adducin OS=Homo sapiens GN=ADD1 PE=1 SV=1; Alpha-adducin OS=Homo sapiens GN=ADD1 PE=1 SV=2			2	99	INLQGDIVDR				-0.00439306	1141.6	571.81	1141.61	571.812	2	15	1.1.1.2455.9	36.0985	2670.45	2333.19	36.17	0.39	3400.22
77	18.92	18.99	23.1	21.99	21.04	tr|E7EV99|E7EV99_HUMAN; tr|E7ENY0|E7ENY0_HUMAN; sp|P35611|ADDA_HUMAN	Alpha-adducin OS=Homo sapiens GN=ADD1 PE=1 SV=1; Alpha-adducin OS=Homo sapiens GN=ADD1 PE=1 SV=1; Alpha-adducin OS=Homo sapiens GN=ADD1 PE=1 SV=2			2	99	SLVQGELVTASK				-0.00138231	1230.68	616.348	1230.68	616.348	2	15	1.1.1.2391.33	32.9978	2386.29	1559.22	33.11	0.19	1973.32
77	18.92	18.99	23.1	21.99	21.04	tr|E7EV99|E7EV99_HUMAN; tr|E7ENY0|E7ENY0_HUMAN; sp|P35611|ADDA_HUMAN	Alpha-adducin OS=Homo sapiens GN=ADD1 PE=1 SV=1; Alpha-adducin OS=Homo sapiens GN=ADD1 PE=1 SV=1; Alpha-adducin OS=Homo sapiens GN=ADD1 PE=1 SV=2			2	99	TAGPQSQVLCGVVMDR	Carbamidomethyl(C)@10			0.00122675	1716.83	859.422	1716.83	859.422	2	21	1.1.1.2601.18	43.1624	1602.29	1576.58	43.13	0.53	2958.86
77	18.92	18.99	23.1	21.99	21.04	tr|E7EV99|E7EV99_HUMAN; tr|E7ENY0|E7ENY0_HUMAN; sp|P35611|ADDA_HUMAN	Alpha-adducin OS=Homo sapiens GN=ADD1 PE=1 SV=1; Alpha-adducin OS=Homo sapiens GN=ADD1 PE=1 SV=1; Alpha-adducin OS=Homo sapiens GN=ADD1 PE=1 SV=2			2	99	TLASAGGPDNLVLLNPEK				0.00389195	1807.97	603.665	1807.97	603.663	3	10	1.1.1.2734.19	49.6244	444.52	382.48	49.55	0.44	977.21
77	18.92	18.99	23.1	21.99	21.04	tr|E7EV99|E7EV99_HUMAN; tr|E7ENY0|E7ENY0_HUMAN; sp|P35611|ADDA_HUMAN	Alpha-adducin OS=Homo sapiens GN=ADD1 PE=1 SV=1; Alpha-adducin OS=Homo sapiens GN=ADD1 PE=1 SV=1; Alpha-adducin OS=Homo sapiens GN=ADD1 PE=1 SV=2			2	99	VDENNPEYLR				0.00613443	1247.58	624.799	1247.58	624.796	2	13	1.1.1.2226.21	25.0599	1644.25	817.52	25.17	0.19	942.631
77	18.92	18.99	23.1	21.99	21.04	tr|E7EV99|E7EV99_HUMAN; tr|E7ENY0|E7ENY0_HUMAN; sp|P35611|ADDA_HUMAN	Alpha-adducin OS=Homo sapiens GN=ADD1 PE=1 SV=1; Alpha-adducin OS=Homo sapiens GN=ADD1 PE=1 SV=1; Alpha-adducin OS=Homo sapiens GN=ADD1 PE=1 SV=2			1.46852	98.72	MLDNLGYR				0.000110792	980.475	491.245	980.475	491.245	2	9	1.1.1.2425.17	34.6258	2425.17	2280.05	34.61	0.49	2149.51
77	18.92	18.99	23.1	21.99	21.04	tr|E7EV99|E7EV99_HUMAN; tr|E7ENY0|E7ENY0_HUMAN; sp|P35611|ADDA_HUMAN	Alpha-adducin OS=Homo sapiens GN=ADD1 PE=1 SV=1; Alpha-adducin OS=Homo sapiens GN=ADD1 PE=1 SV=1; Alpha-adducin OS=Homo sapiens GN=ADD1 PE=1 SV=2			1.21467	98.01	EQNLQDIK				0.00267909	986.506	494.26	986.503	494.259	2	8	1.1.1.2126.15	20.217	622.74	610.83	20.29	0.96	818.002
77	18.92	18.99	23.1	21.99	21.04	tr|E7EV99|E7EV99_HUMAN; tr|E7ENY0|E7ENY0_HUMAN; sp|P35611|ADDA_HUMAN	Alpha-adducin OS=Homo sapiens GN=ADD1 PE=1 SV=1; Alpha-adducin OS=Homo sapiens GN=ADD1 PE=1 SV=1; Alpha-adducin OS=Homo sapiens GN=ADD1 PE=1 SV=2			1.21467	97.91	GSDSIAYDKGEK			missed K-G@9	0.000757203	1268.59	423.87	1268.59	423.87	3	8	1.1.1.2019.12	15.0504	478.27	434.01	14.99	0.54	729.213
77	18.92	18.99	23.1	21.99	21.04	tr|E7EV99|E7EV99_HUMAN; tr|E7ENY0|E7ENY0_HUMAN; sp|P35611|ADDA_HUMAN	Alpha-adducin OS=Homo sapiens GN=ADD1 PE=1 SV=1; Alpha-adducin OS=Homo sapiens GN=ADD1 PE=1 SV=1; Alpha-adducin OS=Homo sapiens GN=ADD1 PE=1 SV=2			0.673664	99	GLLYSEVTASSLVK			cleaved F-G@N-term	-0.00976549	1465.79	733.904	1465.8	733.909	2	12	1.1.1.2764.26	51.0832	414.68	382.87	51.05	0.14	1137.38
32	39.8	48.1	55.51	52.1	47.29	sp|Q16352|AINX_HUMAN	Alpha-internexin OS=Homo sapiens GN=INA PE=1 SV=2			2	99	ALEAELAALR				0.000136426	1055.6	528.806	1055.6	528.806	2	14	1.1.1.2682.8	47.0874	5802.24	2475.21	47.32	0.39	1521.7
32	39.8	48.1	55.51	52.1	47.29	sp|Q16352|AINX_HUMAN	Alpha-internexin OS=Homo sapiens GN=INA PE=1 SV=2			2	99	AQYESLAAK				-0.000571445	979.497	490.756	979.497	490.756	2	10	1.1.1.2133.15	20.5559	1302.13	1263.32	20.58	0.48	876.414
32	39.8	48.1	55.51	52.1	47.29	sp|Q16352|AINX_HUMAN	Alpha-internexin OS=Homo sapiens GN=INA PE=1 SV=2			2	99	DVDGATLAR				0.00142912	916.463	459.239	916.461	459.238	2	9	1.1.1.2138.22	20.7973	1485.21	1269.22	20.87	0.48	1379.6
32	39.8	48.1	55.51	52.1	47.29	sp|Q16352|AINX_HUMAN	Alpha-internexin OS=Homo sapiens GN=INA PE=1 SV=2			2	99	FANLNEQAAR				0.00161957	1132.56	567.289	1132.56	567.289	2	13	1.1.1.2189.21	23.2862	1936.67	1035.59	23.54	0.53	1670.76
32	39.8	48.1	55.51	52.1	47.29	sp|Q16352|AINX_HUMAN	Alpha-internexin OS=Homo sapiens GN=INA PE=1 SV=2			2	99	FAVFIEK				-0.000792298	852.474	427.244	852.475	427.245	2	9	1.1.1.2567.5	41.485	3994.22	3218.51	41.62	0.29	1481.24
32	39.8	48.1	55.51	52.1	47.29	sp|Q16352|AINX_HUMAN	Alpha-internexin OS=Homo sapiens GN=INA PE=1 SV=2			2	99	HSAEVAGYQDSIGQLENDLR				-0.00145754	2201.03	734.685	2201.03	734.686	3	16	1.1.1.2793.24	52.4809	1660.28	802.8	52.69	0.39	2208.68
32	39.8	48.1	55.51	52.1	47.29	sp|Q16352|AINX_HUMAN	Alpha-internexin OS=Homo sapiens GN=INA PE=1 SV=2			2	99	KTSQIGESFEEILEETVISTK			missed K-T@1	-4.30123e-05	2367.21	790.076	2367.21	790.076	3	16	1.1.1.3157.4	70.3549	528.34	223.26	70.18	0.43	1000.93
32	39.8	48.1	55.51	52.1	47.29	sp|Q16352|AINX_HUMAN	Alpha-internexin OS=Homo sapiens GN=INA PE=1 SV=2			2	99	KVESLLDELAFVR			missed K-V@1	-0.000261221	1517.84	506.956	1517.85	506.956	3	14	1.1.1.3004.5	62.7687	1253.82	1233.65	62.86	0.35	1231.09
32	39.8	48.1	55.51	52.1	47.29	sp|Q16352|AINX_HUMAN	Alpha-internexin OS=Homo sapiens GN=INA PE=1 SV=2			2	99	LSGAGGAGGFR				-0.00106392	948.477	475.246	948.478	475.246	2	10	1.1.1.2145.23	21.1382	1414.11	768.07	20.87	0.68	887.748
32	39.8	48.1	55.51	52.1	47.29	sp|Q16352|AINX_HUMAN	Alpha-internexin OS=Homo sapiens GN=INA PE=1 SV=2			2	99	RPPASDGLDLSQAAAR				-0.0036516	1623.83	542.284	1623.83	542.285	3	17	1.1.1.2316.31	29.3753	2913.91	2769.46	29.34	0.39	5679.15
32	39.8	48.1	55.51	52.1	47.29	sp|Q16352|AINX_HUMAN	Alpha-internexin OS=Homo sapiens GN=INA PE=1 SV=2			2	99	SNIEETTISSQK				-0.00250448	1335.65	668.832	1335.65	668.833	2	14	1.1.1.2170.40	22.3788	1535.2	1065.96	22.24	0.24	1530.16
32	39.8	48.1	55.51	52.1	47.29	sp|Q16352|AINX_HUMAN	Alpha-internexin OS=Homo sapiens GN=INA PE=1 SV=2			2	99	SNIEETTISSQKI			missed K-I@12	-0.00137129	1448.73	725.375	1448.74	725.375	2	14	1.1.1.2433.38	35.0408	670.7	658.31	35.05	0.49	1483.76
32	39.8	48.1	55.51	52.1	47.29	sp|Q16352|AINX_HUMAN	Alpha-internexin OS=Homo sapiens GN=INA PE=1 SV=2			2	99	TNEKEQLQGLNDR			missed K-E@4	0.000333197	1543.76	515.594	1543.76	515.594	3	11	1.1.1.2150.29	21.3894	1031.9	759.04	21.31	0.25	1610.43
32	39.8	48.1	55.51	52.1	47.29	sp|Q16352|AINX_HUMAN	Alpha-internexin OS=Homo sapiens GN=INA PE=1 SV=2			2	99	TSQIGESFEEILEETVISTK				-1.28108e-05	2239.11	747.378	2239.11	747.378	3	21	1.1.1.3246.8	74.7305	874.68	748.78	74.8	0.2	1051.47
32	39.8	48.1	55.51	52.1	47.29	sp|Q16352|AINX_HUMAN	Alpha-internexin OS=Homo sapiens GN=INA PE=1 SV=2			2	99	VGELFQR				-0.0018214	847.453	424.734	847.455	424.735	2	10	1.1.1.2339.3	30.4634	1973.9	1405.35	30.41	0.34	1554.23
32	39.8	48.1	55.51	52.1	47.29	sp|Q16352|AINX_HUMAN	Alpha-internexin OS=Homo sapiens GN=INA PE=1 SV=2			2	99	VSSTGLSLK				0.00040017	890.508	446.261	890.507	446.261	2	9	1.1.1.2204.9	23.9924	1601.77	1471.6	23.93	0.48	1125.97
32	39.8	48.1	55.51	52.1	47.29	sp|Q16352|AINX_HUMAN	Alpha-internexin OS=Homo sapiens GN=INA PE=1 SV=2			1.95861	99	TIEIEGLR				-0.00116352	929.517	465.766	929.518	465.766	2	10	1.1.1.2482.6	37.3905	4721.86	2053.75	37.09	0.34	1182.88
32	39.8	48.1	55.51	52.1	47.29	sp|Q16352|AINX_HUMAN	Alpha-internexin OS=Homo sapiens GN=INA PE=1 SV=2			1.79588	99	DGLAEEVQR				0.001039	1015.49	508.755	1015.49	508.754	2	12	1.1.1.2204.12	24.0014	1355.29	1282.03	23.97	0.53	1323.75
32	39.8	48.1	55.51	52.1	47.29	sp|Q16352|AINX_HUMAN	Alpha-internexin OS=Homo sapiens GN=INA PE=1 SV=2			1.49485	99	SFGSEHYLCSSSSYR	Acetyl@N-term; Carbamidomethyl(C)@9	Acetyl@2	cleaved M-S@N-term	0.0159267	1807.76	904.889	1807.75	904.881	2	13	1.1.1.2544.33	40.4155	508.54	466.69	40.33	0.29	1861.12
32	39.8	48.1	55.51	52.1	47.29	sp|Q16352|AINX_HUMAN	Alpha-internexin OS=Homo sapiens GN=INA PE=1 SV=2			1.07572	95.55	QILELEER				0.000321291	1028.55	515.283	1028.55	515.282	2	9	1.1.1.2447.15	35.7058	2742.38	1630.87	35.54	0.44	2184.87
18	53.19	53.19	47.67	44.93	43.42	sp|P52272|HNRPM_HUMAN	Heterogeneous nuclear ribonucleoprotein M OS=Homo sapiens GN=HNRNPM PE=1 SV=3			2	99	ACQIFVR	Carbamidomethyl(C)@2			0.000362148	892.459	447.237	892.459	447.237	2	11	1.1.1.2253.16	26.3463	3417.18	2879.17	26.28	0.19	3740.18
18	53.19	53.19	47.67	44.93	43.42	sp|P52272|HNRPM_HUMAN	Heterogeneous nuclear ribonucleoprotein M OS=Homo sapiens GN=HNRNPM PE=1 SV=3			2	99	DKFNECGHVLYADIK	Carbamidomethyl(C)@6		missed K-F@2	0.00211131	1807.86	452.972	1807.86	452.971	4	16	1.1.1.2445.10	35.6026	3056.01	3013.86	35.59	0.2	2304.22
18	53.19	53.19	47.67	44.93	43.42	sp|P52272|HNRPM_HUMAN	Heterogeneous nuclear ribonucleoprotein M OS=Homo sapiens GN=HNRNPM PE=1 SV=3			2	99	FEPYANPTK				0.000198238	1065.51	533.764	1065.51	533.764	2	10	1.1.1.2218.8	24.6694	2615.25	1342.55	24.84	0.43	1405.26
18	53.19	53.19	47.67	44.93	43.42	sp|P52272|HNRPM_HUMAN	Heterogeneous nuclear ribonucleoprotein M OS=Homo sapiens GN=HNRNPM PE=1 SV=3			2	99	FGSGMNMGR				0.000352652	955.401	478.708	955.4	478.707	2	11	1.1.1.2233.18	25.3803	3220.44	2454.61	25.46	0.19	1547.63
18	53.19	53.19	47.67	44.93	43.42	sp|P52272|HNRPM_HUMAN	Heterogeneous nuclear ribonucleoprotein M OS=Homo sapiens GN=HNRNPM PE=1 SV=3			2	99	GCAVVEFK	Carbamidomethyl(C)@2			0.00827878	908.451	455.233	908.443	455.229	2	12	1.1.1.2258.10	26.5966	2878.1	1489.34	26.28	0.34	1114.6
18	53.19	53.19	47.67	44.93	43.42	sp|P52272|HNRPM_HUMAN	Heterogeneous nuclear ribonucleoprotein M OS=Homo sapiens GN=HNRNPM PE=1 SV=3			2	99	INEILSNALK				-0.00072824	1113.64	557.827	1113.64	557.827	2	15	1.1.1.2567.16	41.496	5298.2	5075.08	41.53	0.39	4049.71
18	53.19	53.19	47.67	44.93	43.42	sp|P52272|HNRPM_HUMAN	Heterogeneous nuclear ribonucleoprotein M OS=Homo sapiens GN=HNRNPM PE=1 SV=3			2	99	LGSTVFVANLDYK				-0.000716243	1425.75	713.882	1425.75	713.882	2	19	1.1.1.2705.36	48.2399	1615.07	1513.54	48.25	0.19	1739.26
18	53.19	53.19	47.67	44.93	43.42	sp|P52272|HNRPM_HUMAN	Heterogeneous nuclear ribonucleoprotein M OS=Homo sapiens GN=HNRNPM PE=1 SV=3			2	99	MEEESGAPGVPSGNGAPGPK	Deamidated(N)@14			-0.000244546	1867.83	934.92	1867.83	934.92	2	15	1.1.1.2243.41	25.8882	887.57	654.59	25.99	0.29	1279.65
18	53.19	53.19	47.67	44.93	43.42	sp|P52272|HNRPM_HUMAN	Heterogeneous nuclear ribonucleoprotein M OS=Homo sapiens GN=HNRNPM PE=1 SV=3			2	99	MGAGLGHGMDR				0.00109521	1100.49	367.836	1100.49	367.836	3	11	1.1.1.2113.8	19.5827	3633.25	3208.23	19.62	0.24	3302.14
18	53.19	53.19	47.67	44.93	43.42	sp|P52272|HNRPM_HUMAN	Heterogeneous nuclear ribonucleoprotein M OS=Homo sapiens GN=HNRNPM PE=1 SV=3			2	99	MGAGMGFGLER				-0.000624158	1124.51	563.262	1124.51	563.263	2	14	1.1.1.2566.6	41.4489	3538.2	1286.88	41.72	0.39	1815.38
18	53.19	53.19	47.67	44.93	43.42	sp|P52272|HNRPM_HUMAN	Heterogeneous nuclear ribonucleoprotein M OS=Homo sapiens GN=HNRNPM PE=1 SV=3			2	99	MGANNLER				0.000382304	903.424	452.719	903.423	452.719	2	9	1.1.1.2063.18	17.1815	2739.94	2642.88	17.17	0.19	2328.35
18	53.19	53.19	47.67	44.93	43.42	sp|P52272|HNRPM_HUMAN	Heterogeneous nuclear ribonucleoprotein M OS=Homo sapiens GN=HNRNPM PE=1 SV=3			2	99	MGANSLER				-0.000596713	876.412	439.213	876.412	439.213	2	11	1.1.1.2093.17	18.6169	3735.42	3701.71	18.6	0.24	2681.4
18	53.19	53.19	47.67	44.93	43.42	sp|P52272|HNRPM_HUMAN	Heterogeneous nuclear ribonucleoprotein M OS=Homo sapiens GN=HNRNPM PE=1 SV=3			2	99	MGGMEGPFGGGMENMGR				-0.000968028	1713.67	857.843	1713.67	857.844	2	14	1.1.1.2705.39	48.2429	1078.6	735.21	48.1	0.3	1299.7
18	53.19	53.19	47.67	44.93	43.42	sp|P52272|HNRPM_HUMAN	Heterogeneous nuclear ribonucleoprotein M OS=Homo sapiens GN=HNRNPM PE=1 SV=3			2	99	MGLAMGGGGGASFDR	Oxidation(M)@5			-0.00105334	1398.6	700.308	1398.6	700.308	2	16	1.1.1.2351.30	31.0691	70.9469	70.9469			967.124
18	53.19	53.19	47.67	44.93	43.42	sp|P52272|HNRPM_HUMAN	Heterogeneous nuclear ribonucleoprotein M OS=Homo sapiens GN=HNRNPM PE=1 SV=3			2	99	MGLVMDR				-0.00137504	820.392	411.203	820.394	411.204	2	8	1.1.1.2350.4	30.9898	2115.89	1505.39	30.89	1.1	1416.64
18	53.19	53.19	47.67	44.93	43.42	sp|P52272|HNRPM_HUMAN	Heterogeneous nuclear ribonucleoprotein M OS=Homo sapiens GN=HNRNPM PE=1 SV=3			2	99	MGPAMGPALGAGIER				-0.00222563	1426.7	714.359	1426.71	714.36	2	23	1.1.1.2564.9	41.372	4624.91	3989.86	41.43	0.34	3874.91
18	53.19	53.19	47.67	44.93	43.42	sp|P52272|HNRPM_HUMAN	Heterogeneous nuclear ribonucleoprotein M OS=Homo sapiens GN=HNRNPM PE=1 SV=3			2	99	MGPLGLDHMASSIER				-0.00160893	1612.77	538.597	1612.77	538.597	3	19	1.1.1.2650.17	45.5297	10500.2	9970.64	45.51	0.29	6230.44
18	53.19	53.19	47.67	44.93	43.42	sp|P52272|HNRPM_HUMAN	Heterogeneous nuclear ribonucleoprotein M OS=Homo sapiens GN=HNRNPM PE=1 SV=3			2	99	MVPAGMGAGLER				-0.00120536	1187.58	594.796	1187.58	594.797	2	13	1.1.1.2415.16	34.1382	2430.73	1928.05	33.83	0.72	2949.52
18	53.19	53.19	47.67	44.93	43.42	sp|P52272|HNRPM_HUMAN	Heterogeneous nuclear ribonucleoprotein M OS=Homo sapiens GN=HNRNPM PE=1 SV=3			2	99	QGGGGGGGSVPGIER				-0.00156555	1283.62	642.817	1283.62	642.818	2	12	1.1.1.2162.37	21.9878	1426.45	708.5	21.85	0.3	809.841
18	53.19	53.19	47.67	44.93	43.42	sp|P52272|HNRPM_HUMAN	Heterogeneous nuclear ribonucleoprotein M OS=Homo sapiens GN=HNRNPM PE=1 SV=3			2	99	VGEVTYVELLMDAEGK				-0.00172131	1751.86	584.962	1751.87	584.962	3	19	1.1.1.3071.3	66.1134	1384.52	631.01	66.3	0.35	653.111
18	53.19	53.19	47.67	44.93	43.42	sp|P52272|HNRPM_HUMAN	Heterogeneous nuclear ribonucleoprotein M OS=Homo sapiens GN=HNRNPM PE=1 SV=3			1.88606	99	MGPAIER				-0.00101047	772.389	387.202	772.39	387.202	2	10	1.1.1.2126.3	20.201	2320.28	2315.05	20.2	0.53	1794.79
18	53.19	53.19	47.67	44.93	43.42	sp|P52272|HNRPM_HUMAN	Heterogeneous nuclear ribonucleoprotein M OS=Homo sapiens GN=HNRNPM PE=1 SV=3			1.58503	99	AAGVEAAAEVAATEIK	Acetyl@N-term	Acetyl@2	cleaved M-A@N-term	-0.00221979	1541.79	771.903	1541.79	771.904	2	25	1.1.1.3084.8	66.7891	4918.29	443.37	66.3	0.35	964.557
18	53.19	53.19	47.67	44.93	43.42	sp|P52272|HNRPM_HUMAN	Heterogeneous nuclear ribonucleoprotein M OS=Homo sapiens GN=HNRNPM PE=1 SV=3			1.5376	98.13	MGLSMER				-0.000345081	822.372	412.193	822.373	412.194	2	9	1.1.1.2250.18	26.2031	5032.87	4367.12	26.23	0.1	3616.99
18	53.19	53.19	47.67	44.93	43.42	sp|P52272|HNRPM_HUMAN	Heterogeneous nuclear ribonucleoprotein M OS=Homo sapiens GN=HNRNPM PE=1 SV=3			1.50864	97.96	MGPGIDR				-0.0020009	744.357	373.186	744.359	373.187	2	9	1.1.1.2094.7	18.6558	2582.51	1136.39	18.5	0.34	1356.61
18	53.19	53.19	47.67	44.93	43.42	sp|P52272|HNRPM_HUMAN	Heterogeneous nuclear ribonucleoprotein M OS=Homo sapiens GN=HNRNPM PE=1 SV=3			1.38722	97.32	MGPVMDR				0.000628036	804.363	403.189	804.362	403.188	2	8	1.1.1.2142.11	20.9798	1765.27	1376.42	21.21	0.44	1334.76
18	53.19	53.19	47.67	44.93	43.42	sp|P52272|HNRPM_HUMAN	Heterogeneous nuclear ribonucleoprotein M OS=Homo sapiens GN=HNRNPM PE=1 SV=3			1.37675	99	MAAPIDR				0.042202	772.432	387.223	772.39	387.202	2	8	1.1.1.2098.11	18.8565	8235	401.82	19.19	0.24	2264.54
18	53.19	53.19	47.67	44.93	43.42	sp|P52272|HNRPM_HUMAN	Heterogeneous nuclear ribonucleoprotein M OS=Homo sapiens GN=HNRNPM PE=1 SV=3			1.33724	97.29	FESPEVAER				-0.000580662	1062.5	532.256	1062.5	532.256	2	10	1.1.1.2212.8	24.3889	1801.59	1199.82	24.64	0.72	2224.33
18	53.19	53.19	47.67	44.93	43.42	sp|P52272|HNRPM_HUMAN	Heterogeneous nuclear ribonucleoprotein M OS=Homo sapiens GN=HNRNPM PE=1 SV=3			1.25964	96.35	LGGAGMER				-0.00155459	789.379	395.697	789.38	395.697	2	8	1.1.1.2025.9	15.3384	1931.56	1922.29	15.38	0.29	2128.5
18	53.19	53.19	47.67	44.93	43.42	sp|P52272|HNRPM_HUMAN	Heterogeneous nuclear ribonucleoprotein M OS=Homo sapiens GN=HNRNPM PE=1 SV=3			0	99	MGLAMGGGGGASFDR				0.00285051	1382.61	692.312	1382.61	692.311	2	17	1.1.1.2507.20	38.6136	2288.48	1411.27	38.73	0.29	2951.12
56	24.45	24.63	9.675	7.044	6.687	sp|O75165|DJC13_HUMAN	DnaJ homolog subfamily C member 13 OS=Homo sapiens GN=DNAJC13 PE=1 SV=5			2	99	AELLEFLESQQENMIK				-0.00240076	1920.95	641.323	1920.95	641.324	3	14	1.1.1.3103.6	67.7254	316.31	237.98	67.6	0.4	461.238
56	24.45	24.63	9.675	7.044	6.687	sp|O75165|DJC13_HUMAN	DnaJ homolog subfamily C member 13 OS=Homo sapiens GN=DNAJC13 PE=1 SV=5			2	99	DSLLASLLDGVR				-0.00437432	1257.69	629.851	1257.69	629.854	2	15	1.1.1.3207.3	72.7747	242.25	239.03	72.8	0.4	510.347
56	24.45	24.63	9.675	7.044	6.687	sp|O75165|DJC13_HUMAN	DnaJ homolog subfamily C member 13 OS=Homo sapiens GN=DNAJC13 PE=1 SV=5			2	99	GQGTEFNLTFR				0.00256823	1268.62	635.316	1268.61	635.315	2	10	1.1.1.2669.24	46.4692	1081.75	947.55	46.49	0.24	1754.8
56	24.45	24.63	9.675	7.044	6.687	sp|O75165|DJC13_HUMAN	DnaJ homolog subfamily C member 13 OS=Homo sapiens GN=DNAJC13 PE=1 SV=5			2	99	KPVILEVTPGGFDQINPATNR				-0.00714331	2265.2	756.076	2265.21	756.078	3	11	1.1.1.2730.33	49.4436	551.49	528.82	49.46	0.49	1284.75
56	24.45	24.63	9.675	7.044	6.687	sp|O75165|DJC13_HUMAN	DnaJ homolog subfamily C member 13 OS=Homo sapiens GN=DNAJC13 PE=1 SV=5			2	99	MQELALSEGALPR				0.00136512	1413.73	707.872	1413.73	707.872	2	16	1.1.1.2630.31	44.5658	1008.79	996.07	44.58	0.45	2176.65
56	24.45	24.63	9.675	7.044	6.687	sp|O75165|DJC13_HUMAN	DnaJ homolog subfamily C member 13 OS=Homo sapiens GN=DNAJC13 PE=1 SV=5			2	99	VEMALEALR				0.00156965	1030.55	516.282	1030.55	516.281	2	10	1.1.1.2617.10	43.9066	1029.31	751.89	43.7	0.87	1283.67
56	24.45	24.63	9.675	7.044	6.687	sp|O75165|DJC13_HUMAN	DnaJ homolog subfamily C member 13 OS=Homo sapiens GN=DNAJC13 PE=1 SV=5			2	99	VIHALSENELCVR	Carbamidomethyl(C)@11			-0.00331608	1538.78	513.935	1538.79	513.936	3	13	1.1.1.2441.20	35.4171	1490.39	1205.69	35.49	0.59	1601.66
56	24.45	24.63	9.675	7.044	6.687	sp|O75165|DJC13_HUMAN	DnaJ homolog subfamily C member 13 OS=Homo sapiens GN=DNAJC13 PE=1 SV=5			2	99	VLALTETCLVER	Carbamidomethyl(C)@8			0.00556477	1402.75	702.385	1402.75	702.382	2	13	1.1.1.2656.37	45.8462	1404.28	1030.82	45.76	0.39	2314.72
56	24.45	24.63	9.675	7.044	6.687	sp|O75165|DJC13_HUMAN	DnaJ homolog subfamily C member 13 OS=Homo sapiens GN=DNAJC13 PE=1 SV=5			1.85387	99	EQSELVAQALK				-0.000768838	1214.65	608.332	1214.65	608.333	2	11	1.1.1.2433.32	35.0348	1177.69	1087.67	35	0.64	1912.57
56	24.45	24.63	9.675	7.044	6.687	sp|O75165|DJC13_HUMAN	DnaJ homolog subfamily C member 13 OS=Homo sapiens GN=DNAJC13 PE=1 SV=5			1.85387	99	IAAHLADFTPR				-0.0015011	1210.64	404.555	1210.65	404.556	3	11	1.1.1.2426.8	34.6664	1270.52	1095.78	34.75	0.35	1183
56	24.45	24.63	9.675	7.044	6.687	sp|O75165|DJC13_HUMAN	DnaJ homolog subfamily C member 13 OS=Homo sapiens GN=DNAJC13 PE=1 SV=5			1.63827	99	RADTVGLACEAINR	Carbamidomethyl(C)@9		missed R-A@1	-0.0142046	1544.76	515.927	1544.77	515.932	3	9	1.1.1.2349.16	30.9536	5060.67	400.07	31.51	0.67	1515.76
56	24.45	24.63	9.675	7.044	6.687	sp|O75165|DJC13_HUMAN	DnaJ homolog subfamily C member 13 OS=Homo sapiens GN=DNAJC13 PE=1 SV=5			1.3279	98.18	IGDYYLR				-0.000962708	898.454	450.234	898.455	450.235	2	7	1.1.1.2393.16	33.0792	586.62	562.24	33.02	0.39	603.751
56	24.45	24.63	9.675	7.044	6.687	sp|O75165|DJC13_HUMAN	DnaJ homolog subfamily C member 13 OS=Homo sapiens GN=DNAJC13 PE=1 SV=5			1.26761	97.67	ADTVGLACEAINR	Carbamidomethyl(C)@8			-0.000444366	1388.67	695.343	1388.67	695.343	2	10	1.1.1.2446.34	35.6756	819.89	715.21	35.64	0.59	2126.82
